# Supplementary material for: Banana (Musa acuminata) transcriptome profiling in response to rhizobacteria: Bacillus amyloliquefaciens Bs006 and Pseudomonas fluorescens Ps006
Source: BMC Genomics. 2019 May 14;20:378. doi: 10.1186/s12864-019-5763-5 (PMC6518610; doi:10.1186/s12864-019-5763-5)
Supplement: Supplementary file 3 — Table S3. Statistics and list of differentially expressed genes in samples inoculated with P. fluorescens (Ps006). Results at different analysis times (1 h, 48 h, 96 h), shared genes between times, and those exclusively expressed at a specific time are in different tabs. (XLS 10493 kb) [file 12864_2019_5763_MOESM3_ESM.xls]

## Sheet: Pseudomonas_1h_Full_List
NCBI Gene	log2FC	log2CPM	P-value	FDR
LOC103996704	4.32621	3.30627	3.95133e-20	1.11997e-15		Statistics and list of 1027 differentially expressed genes in treatment Pseudomonas 1h. See figure below.
LOC103977597	3.47978	6.10308	4.21924e-12	5.97951e-08
LOC103997880	3.43058	6.0212	8.13841e-11	7.68917e-07
LOC103975363	4.88163	4.15437	3.57175e-10	2.46907e-06
LOC103974198	5.40275	8.85939	5.06559e-10	2.46907e-06
LOC103974201	4.23383	5.84253	5.22664e-10	2.46907e-06
LOC103995890	3.80165	2.61152	8.09705e-10	3.03556e-06
LOC103980327	4.01073	5.08721	9.32457e-10	3.03556e-06
LOC103997668	3.41665	5.94393	9.63875e-10	3.03556e-06
LOC103976551	3.19353	4.52656	2.19513e-09	6.22188e-06
LOC103972276	4.4246	8.92437	2.4872e-09	6.40882e-06
LOC103990171	3.03634	6.1052	5.16622e-09	1.22026e-05
LOC103993962	2.57593	5.77473	9.86612e-09	2.05601e-05
LOC103995602	2.88097	6.84673	1.04656e-08	2.05601e-05
LOC103972227	3.85155	5.36575	1.186e-08	2.05601e-05
LOC103990442	4.99514	6.24744	1.24224e-08	2.05601e-05
LOC103973300	-4.26224	2.52174	1.26113e-08	2.05601e-05
LOC103975019	-5.23402	2.4559	1.30568e-08	2.05601e-05
LOC103990187	5.04886	8.08261	1.53321e-08	2.28722e-05
LOC103988537	2.65286	5.03887	1.70645e-08	2.41838e-05
LOC103998463	5.30404	3.6371	2.29232e-08	3.09398e-05
LOC103972601	2.29968	4.30166	2.51075e-08	3.23475e-05
LOC103996617	2.38109	4.44811	2.76732e-08	3.41031e-05
LOC103985629	2.30101	10.0022	3.10673e-08	3.66905e-05
LOC103978913	2.74952	6.43449	4.22066e-08	4.44861e-05
LOC103985370	2.23592	4.32426	4.398e-08	4.44861e-05
LOC104000237	3.40346	5.3516	4.44198e-08	4.44861e-05
LOC103983158	2.59733	4.68198	4.44897e-08	4.44861e-05
LOC103985501	1.9792	4.39992	4.60407e-08	4.44861e-05
LOC103977596	3.39119	5.53195	4.70852e-08	4.44861e-05
LOC103974595	3.09779	5.36168	4.89346e-08	4.4742e-05
LOC103970990	1.91422	6.39249	6.96704e-08	5.94286e-05
LOC103972246	2.92117	5.35686	7.10582e-08	5.94286e-05
LOC103983842	2.35005	8.793	7.12874e-08	5.94286e-05
LOC103987271	5.63415	5.51854	8.45975e-08	6.85095e-05
LOC103976941	2.85702	5.36824	9.57588e-08	7.53941e-05
LOC103984841	3.74243	6.83234	1.08685e-07	8.32587e-05
LOC103978116	3.26712	3.77688	1.20592e-07	8.99489e-05
LOC104000693	2.03854	5.33715	1.26581e-07	9.19953e-05
LOC104000492	2.3632	4.45554	1.30587e-07	9.25337e-05
LOC103974783	-4.30917	1.85468	1.52767e-07	0.00010561
LOC103968336	3.65862	6.89856	1.9444e-07	0.000131219
LOC104001024	-2.54254	7.35365	2.16727e-07	0.000138214
LOC103977235	3.66653	8.14145	2.19371e-07	0.000138214
LOC103995574	3.01769	10.8618	2.2356e-07	0.000138214
LOC103980937	3.35979	3.26445	2.2431e-07	0.000138214
LOC103969141	1.96337	9.21391	2.51139e-07	0.000151453
LOC103989066	2.95429	3.06624	2.93533e-07	0.000173331
LOC103974153	3.57753	6.53329	3.10419e-07	0.000179562
LOC103968983	2.19401	4.86053	3.6102e-07	0.000204655
LOC103998799	5.82408	4.85001	4.15857e-07	0.000231118
LOC103980778	-4.35556	7.14104	4.33886e-07	0.000236501
LOC103975826	3.69589	8.53399	4.51442e-07	0.000239747
LOC103989311	2.15572	6.084	4.56758e-07	0.000239747
LOC103979145	3.0544	8.38263	5.1602e-07	0.000261144
LOC103998193	2.36264	4.41479	5.20832e-07	0.000261144
LOC103986372	2.36451	5.31623	5.29737e-07	0.000261144
LOC103998084	3.07389	9.1249	5.34375e-07	0.000261144
LOC104000370	3.2351	4.75417	5.80373e-07	0.000278815
LOC103989097	2.47954	9.97476	6.10061e-07	0.000285193
LOC103968911	-1.91343	8.9764	6.13772e-07	0.000285193
LOC103976563	3.24743	7.02215	6.91664e-07	0.000316202
LOC103992160	2.89551	8.3522	8.74916e-07	0.000388124
LOC103986936	-4.50179	2.61118	8.89199e-07	0.000388124
LOC103987157	-2.69587	3.73296	8.90067e-07	0.000388124
LOC103984897	1.60616	4.90372	9.74655e-07	0.00041857
LOC103972823	2.45737	5.54019	1.01523e-06	0.000429487
LOC103975648	2.75893	8.84484	1.11463e-06	0.000464603
LOC103994672	4.67615	6.63665	1.20161e-06	0.000493601
LOC103993820	-5.35737	2.29121	1.2343e-06	0.000499242
LOC103976154	3.02843	7.2274	1.2717e-06	0.000499242
LOC103999235	-7.94454	0.356869	1.31015e-06	0.000499242
LOC103993138	3.0859	7.09624	1.31955e-06	0.000499242
LOC103998043	2.31195	8.07749	1.32066e-06	0.000499242
LOC103999627	3.06711	3.801	1.32102e-06	0.000499242
LOC103970499	-4.72257	2.54776	1.35589e-06	0.000503779
LOC103971799	1.84207	5.61845	1.36858e-06	0.000503779
LOC103972219	2.00086	5.51279	1.43329e-06	0.000520495
LOC103994660	2.83257	5.90646	1.45072e-06	0.000520495
LOC103984126	2.01519	4.77635	1.50192e-06	0.000528273
LOC103989101	2.9991	4.60261	1.50967e-06	0.000528273
LOC103999201	-1.87651	4.52231	1.52917e-06	0.00052857
LOC104000969	-2.46742	3.42025	1.56276e-06	0.000533674
LOC103968475	2.42711	6.06779	1.67e-06	0.000563506
LOC103987294	-7.45129	3.13178	1.75385e-06	0.000579196
LOC104000762	3.22244	6.96534	1.75737e-06	0.000579196
LOC103994594	-2.06002	4.2113	1.80888e-06	0.00058932
LOC103987480	-5.63995	1.88081	1.85919e-06	0.000593113
LOC103991518	2.09529	9.27703	1.87229e-06	0.000593113
LOC103981287	3.17383	5.76817	1.8833e-06	0.000593113
LOC103980916	-2.44514	4.5555	2.09146e-06	0.000651432
LOC103993769	-7.51054	1.74954	2.19809e-06	0.000677204
LOC103992220	3.91762	8.42484	2.29341e-06	0.000698974
LOC103979803	2.68077	2.31566	2.41844e-06	0.000729238
LOC103998875	-2.3613	4.11258	2.52461e-06	0.000753239
LOC103972710	3.22409	3.50997	2.71918e-06	0.000802837
LOC103982502	-1.57283	5.17797	2.80827e-06	0.000814924
LOC103978671	-3.94302	2.64562	2.81762e-06	0.000814924
LOC103977376	3.12615	5.70682	2.94101e-06	0.000842019
LOC104000216	2.19435	7.6536	3.08366e-06	0.000862089
LOC103994490	1.77901	7.55205	3.10096e-06	0.000862089
LOC103977372	2.6054	4.69783	3.10235e-06	0.000862089
LOC104000502	-2.83027	2.95508	3.30448e-06	0.000909342
LOC103970945	2.27603	4.18553	3.38455e-06	0.000922421
LOC103997618	3.52497	9.90309	3.7285e-06	0.00100648
LOC103987673	2.1	5.59361	3.92531e-06	0.00104961
LOC103980720	2.84564	4.85613	3.98655e-06	0.00105603
LOC103991939	-2.21948	7.48509	4.08279e-06	0.00107151
LOC103999263	-4.7092	2.59936	4.19754e-06	0.00107441
LOC103996780	1.87535	7.08964	4.20595e-06	0.00107441
LOC103970058	1.77643	9.10676	4.20757e-06	0.00107441
LOC103989449	2.35654	4.73517	4.27708e-06	0.00108241
LOC103982701	-1.71324	5.11041	4.33103e-06	0.00108636
LOC103981082	2.13265	5.09721	4.41588e-06	0.00109793
LOC103981548	5.62468	1.4651	4.45674e-06	0.00109845
LOC103990700	3.69273	4.30858	4.75152e-06	0.00116101
LOC103985314	-2.03801	5.73032	4.966e-06	0.00120305
LOC103969776	3.78502	6.51244	5.12477e-06	0.00123099
LOC103978888	1.7879	5.865	5.24811e-06	0.00124118
LOC103975603	-10.1283	4.06911	5.25478e-06	0.00124118
LOC103971560	3.02388	4.49028	5.35745e-06	0.00125497
LOC103986720	2.09057	5.38309	5.44845e-06	0.00125651
LOC103978934	2.64683	4.21679	5.4842e-06	0.00125651
LOC103972390	2.0196	7.17896	5.497e-06	0.00125651
LOC103969184	-4.4601	1.70539	5.54632e-06	0.00125764
LOC103976494	-2.31253	6.94331	5.66488e-06	0.00127433
LOC103971561	-1.95178	4.91834	5.9637e-06	0.00133008
LOC103989871	4.67216	3.65591	6.0524e-06	0.00133008
LOC103978933	1.93257	3.44963	6.05352e-06	0.00133008
LOC103970434	2.06956	6.45007	6.27896e-06	0.00136901
LOC103999937	1.81632	3.50565	6.51305e-06	0.00140921
LOC103972569	4.42146	2.08184	6.64782e-06	0.00142747
LOC103978171	2.50516	5.51417	6.91614e-06	0.00144842
LOC103992635	2.72721	8.92814	6.95996e-06	0.00144842
LOC103986583	2.19139	5.57564	6.99519e-06	0.00144842
LOC103997430	2.02359	4.38316	7.00201e-06	0.00144842
LOC103997584	5.62123	2.88374	7.05582e-06	0.00144842
LOC103977085	2.33828	6.70393	7.06934e-06	0.00144842
LOC103993851	2.47328	3.05133	7.13705e-06	0.00144842
LOC103994162	-4.77832	2.05983	7.15421e-06	0.00144842
LOC103998602	2.34944	4.67549	8.04609e-06	0.00161743
LOC103986163	1.92835	5.19675	8.10403e-06	0.00161761
LOC103998728	2.94215	4.65554	8.29258e-06	0.00164367
LOC103995575	2.37351	10.0244	8.44641e-06	0.00166253
LOC103983594	1.78042	7.35111	8.72383e-06	0.0017053
LOC103991594	2.27255	5.84124	8.93681e-06	0.00172514
LOC103972085	1.55554	4.43129	8.94707e-06	0.00172514
LOC103999492	1.9809	5.19132	9.32764e-06	0.00178028
LOC103991437	1.29522	6.30957	9.35864e-06	0.00178028
LOC103983089	-2.73191	4.81447	9.50063e-06	0.00179524
LOC103995799	2.49084	5.16205	9.56671e-06	0.00179575
LOC103984563	-3.30653	2.90973	9.65508e-06	0.00180042
LOC103988682	2.94814	9.01684	9.79198e-06	0.00181401
LOC103989513	6.12191	2.59354	9.99174e-06	0.0018382
LOC103977294	-2.79805	2.45169	1.00523e-05	0.0018382
LOC103998823	1.82868	7.33657	1.02266e-05	0.0018581
LOC103993635	2.22873	5.20381	1.08563e-05	0.00195993
LOC103979463	-2.0851	4.05268	1.09946e-05	0.00197234
LOC103972005	5.60347	1.25681	1.11852e-05	0.00199393
LOC103993672	1.90476	5.83842	1.16318e-05	0.00206058
LOC103986371	1.79434	7.20288	1.18916e-05	0.00209352
LOC103991008	1.45767	6.20212	1.20365e-05	0.00210594
LOC103996021	2.42669	2.8985	1.30978e-05	0.00227301
LOC103978140	2.96536	9.12283	1.32501e-05	0.00227301
LOC103990853	1.97531	7.27539	1.32796e-05	0.00227301
LOC103972334	1.59362	4.74628	1.33121e-05	0.00227301
LOC103999763	-2.46078	3.71044	1.36159e-05	0.00231095
LOC103983558	-2.48897	3.8841	1.38665e-05	0.00233947
LOC103972281	-1.79981	4.46199	1.40768e-05	0.0023533
LOC103978400	2.36573	8.19635	1.41145e-05	0.0023533
LOC103983427	3.37285	2.96683	1.46279e-05	0.00242463
LOC103981792	2.58752	7.86664	1.49881e-05	0.0024699
LOC103998561	2.26947	6.80744	1.51865e-05	0.00248467
LOC103987361	2.63012	7.62421	1.5332e-05	0.00248467
LOC103996928	2.46051	7.1311	1.53407e-05	0.00248467
LOC103995925	3.09984	5.0876	1.58569e-05	0.00255368
LOC103998479	3.30925	4.58975	1.64469e-05	0.00263373
LOC103985045	2.85039	3.53154	1.65545e-05	0.00263607
LOC103985028	2.94602	5.46214	1.71707e-05	0.00271211
LOC103983874	2.44808	7.5829	1.73056e-05	0.00271211
LOC103990616	1.83126	5.67659	1.73191e-05	0.00271211
LOC103986933	2.27344	4.44938	1.74492e-05	0.00271747
LOC104000307	2.0016	6.49535	1.78177e-05	0.00275971
LOC103999944	-3.55671	2.84885	1.83142e-05	0.00282118
LOC103977229	1.83961	8.21766	1.95635e-05	0.00299734
LOC103995783	-1.92263	4.66616	1.99966e-05	0.00304722
LOC103968557	-1.87991	5.73525	2.05477e-05	0.00311446
LOC104000301	1.35819	6.13188	2.14968e-05	0.00320212
LOC103991051	4.31543	1.56473	2.15119e-05	0.00320212
LOC103996253	1.86252	7.63325	2.16206e-05	0.00320212
LOC103997323	1.80761	4.64866	2.16744e-05	0.00320212
LOC103989112	2.22295	3.40148	2.17062e-05	0.00320212
LOC103997116	1.17815	5.26452	2.18039e-05	0.00320212
LOC103985800	2.33883	5.89927	2.2267e-05	0.0032378
LOC103986345	1.57811	5.54504	2.2306e-05	0.0032378
LOC103994767	-3.36059	1.4697	2.23895e-05	0.0032378
LOC103976758	-2.43713	4.23091	2.30037e-05	0.00330973
LOC103997375	2.59509	4.32589	2.35568e-05	0.0033722
LOC103991283	1.75503	6.91398	2.4967e-05	0.00355611
LOC103994439	3.63099	7.32932	2.53257e-05	0.00358916
LOC103993281	2.09679	4.4183	2.67351e-05	0.00377005
LOC103974400	-6.95818	0.0962274	2.71187e-05	0.00380521
LOC103989258	-2.0637	3.46167	2.73459e-05	0.00381818
LOC103968786	2.22348	8.79141	2.78049e-05	0.00386324
LOC103975861	-8.44422	2.04423	2.82373e-05	0.00390418
LOC103989215	-2.89675	3.29637	2.84009e-05	0.00390775
LOC103988042	-2.31952	2.84583	2.89083e-05	0.00395835
LOC103973803	3.63103	4.65226	2.93189e-05	0.00399526
LOC103983690	2.0936	4.13522	2.97168e-05	0.00401529
LOC103970280	-4.05834	4.69068	2.97492e-05	0.00401529
LOC103984417	2.4841	2.88123	3.0146e-05	0.00404957
LOC103970816	2.72849	6.09957	3.06363e-05	0.00409602
LOC103998562	1.38909	4.90728	3.14592e-05	0.00418629
LOC103989972	2.83333	6.33855	3.20445e-05	0.00424425
LOC103992133	1.84137	4.53013	3.24044e-05	0.00427195
LOC103982337	2.03285	8.93799	3.26631e-05	0.00427247
LOC103972675	3.10612	3.51725	3.27098e-05	0.00427247
LOC103972329	2.65813	2.31723	3.35433e-05	0.00436125
LOC103992098	6.69001	0.27794	3.40262e-05	0.00440383
LOC103968450	1.53281	5.36083	3.43439e-05	0.00442474
LOC103987231	2.40393	5.71967	3.46754e-05	0.00443942
LOC103986382	1.55181	4.38043	3.47711e-05	0.00443942
LOC103984639	3.62957	1.44224	3.50027e-05	0.00444896
LOC103977616	-2.28662	5.47984	3.56455e-05	0.0044651
LOC103986385	-7.85257	0.940179	3.56611e-05	0.0044651
LOC103985548	-4.72974	3.876	3.5689e-05	0.0044651
LOC103991234	2.56527	3.24947	3.57599e-05	0.0044651
LOC103990391	-1.92463	4.70637	3.6098e-05	0.00448755
LOC103976334	4.17602	1.6925	3.68038e-05	0.0045544
LOC103991151	4.44764	3.40403	3.69571e-05	0.0045544
LOC103987839	1.92075	4.28032	3.72235e-05	0.00456737
LOC103981973	2.42047	8.98893	3.78151e-05	0.00461997
LOC103991013	1.52165	7.16803	3.86141e-05	0.00468747
LOC103995072	2.59487	8.14831	3.86984e-05	0.00468747
LOC103984516	2.5977	8.65239	3.91721e-05	0.00472269
LOC103975743	2.42188	5.70978	3.93225e-05	0.00472269
LOC103970318	3.45038	6.25702	4.18328e-05	0.00498377
LOC103979790	-1.83398	5.02699	4.1965e-05	0.00498377
LOC103987715	2.60913	6.9111	4.20322e-05	0.00498377
LOC103990193	2.96728	6.23561	4.21996e-05	0.00498377
LOC103986849	-1.69617	4.2404	4.33918e-05	0.00505178
LOC103993486	-2.2768	4.0395	4.33964e-05	0.00505178
LOC103991040	4.99099	4.25011	4.34383e-05	0.00505178
LOC103983304	-5.91652	1.17118	4.36331e-05	0.00505178
LOC103974594	2.96673	3.91757	4.37471e-05	0.00505178
LOC103973725	2.10447	3.59041	4.38448e-05	0.00505178
LOC103997446	2.76925	7.40777	4.44674e-05	0.00510277
LOC103973558	-1.45311	4.65556	4.5208e-05	0.00516683
LOC103997940	1.63298	5.81383	4.66956e-05	0.00531542
LOC103987641	1.78099	6.10134	4.69396e-05	0.0053217
LOC103981398	2.9121	7.27918	4.71917e-05	0.0053217
LOC103980004	2.02804	3.57121	4.7314e-05	0.0053217
LOC103997903	4.59908	6.11524	4.79764e-05	0.00537488
LOC103997554	-5.85271	2.09704	4.83984e-05	0.0053992
LOC103972170	1.67998	7.58853	4.85745e-05	0.0053992
LOC103971552	3.36706	7.99835	4.93843e-05	0.00546777
LOC103980031	2.87018	4.50737	5.11663e-05	0.00562749
LOC103975527	-8.99945	3.61516	5.13892e-05	0.00562749
LOC103983658	2.66974	5.17939	5.14225e-05	0.00562749
LOC103998819	3.18768	7.83785	5.19562e-05	0.00566402
LOC103998353	2.88443	4.12907	5.26291e-05	0.00571539
LOC103982201	-1.81177	4.71872	5.3637e-05	0.00578407
LOC103985401	-5.7589	1.28605	5.37475e-05	0.00578407
LOC103984508	2.40401	6.72588	5.38737e-05	0.00578407
LOC103983932	1.74378	8.35279	5.49043e-05	0.00587249
LOC103982345	-3.6134	5.66598	5.67006e-05	0.0060235
LOC103994365	2.25814	4.55597	5.67412e-05	0.0060235
LOC103993861	-3.31678	2.05106	5.86004e-05	0.00619765
LOC103998788	2.96869	3.37606	5.93408e-05	0.00624172
LOC103987455	2.28878	5.75481	5.94575e-05	0.00624172
LOC103987302	1.64311	4.43049	6.12422e-05	0.00636792
LOC103971627	2.7612	5.50346	6.13224e-05	0.00636792
LOC103983024	2.39897	4.17715	6.15614e-05	0.00636792
LOC103979804	3.52375	2.28593	6.15782e-05	0.00636792
LOC103997997	1.72404	7.03374	6.1783e-05	0.00636792
LOC103968909	1.39479	5.38264	6.23395e-05	0.00640199
LOC103982371	1.56572	3.98812	6.30272e-05	0.00644925
LOC103976691	3.32929	4.19208	6.36634e-05	0.00649092
LOC103997060	-1.4128	4.84454	6.41607e-05	0.0065111
LOC103997505	1.87843	4.67906	6.43208e-05	0.0065111
LOC103997619	3.17424	9.74366	6.63533e-05	0.00669294
LOC103999103	2.23013	4.31031	6.6866e-05	0.00672074
LOC103994686	1.83496	6.0433	6.82284e-05	0.00683344
LOC103968743	-2.13374	2.49408	6.98903e-05	0.0069625
LOC103996808	3.31336	8.0343	7.00082e-05	0.0069625
LOC103980712	1.58897	4.12512	7.04958e-05	0.00696392
LOC103983108	-2.90283	3.28058	7.05139e-05	0.00696392
LOC103969557	2.85261	4.29404	7.17289e-05	0.00705932
LOC103992274	-3.13112	2.94848	7.27319e-05	0.00713327
LOC103972138	4.7546	2.16096	7.40147e-05	0.00721338
LOC103981993	1.74987	3.97269	7.40578e-05	0.00721338
LOC103990441	2.52768	3.29013	7.46301e-05	0.00724423
LOC103985274	3.12366	2.70019	7.50237e-05	0.00725758
LOC103998687	1.94479	6.09669	7.56636e-05	0.00729459
LOC103997992	-2.54209	3.54773	7.69205e-05	0.00739063
LOC103987840	2.0769	6.36418	7.77115e-05	0.0074414
LOC103994094	2.89342	4.36005	7.80304e-05	0.00744678
LOC103991148	1.86623	5.56912	7.82988e-05	0.00744732
LOC103975731	-1.91112	5.72293	7.91119e-05	0.00749278
LOC103968781	-1.65515	4.74708	7.93055e-05	0.00749278
LOC103987751	-1.68761	6.91636	8.05283e-05	0.00756044
LOC103975630	-4.05377	3.53938	8.0555e-05	0.00756044
LOC103976444	-1.28845	4.20031	8.09358e-05	0.00757111
LOC103991669	-1.71005	5.69238	8.21853e-05	0.00765
LOC103997858	-1.64726	5.74986	8.2354e-05	0.00765
LOC103975759	2.05464	3.87381	8.25889e-05	0.00765
LOC103972974	2.69219	2.7366	8.31178e-05	0.00766148
LOC103999282	1.88728	5.16405	8.32534e-05	0.00766148
LOC103982075	2.64934	3.43878	8.37542e-05	0.00768262
LOC103974236	-1.70437	4.98777	8.4237e-05	0.00770198
LOC103987272	6.77203	-0.978835	8.4751e-05	0.00772406
LOC103997063	3.09598	5.26173	8.61809e-05	0.0078292
LOC103982678	-1.70631	3.53208	8.74604e-05	0.00792005
LOC103989625	2.23737	4.33507	8.91712e-05	0.00804926
LOC103994690	-2.43704	2.71498	8.95489e-05	0.00805769
LOC103996023	3.99289	2.67296	9.05117e-05	0.00811855
LOC103971857	-2.74287	3.49138	9.28965e-05	0.00828481
LOC103970970	1.39369	5.02579	9.29498e-05	0.00828481
LOC103995385	1.45584	6.43302	9.39734e-05	0.00832748
LOC103984186	-1.57338	5.70155	9.40162e-05	0.00832748
LOC103989883	3.44874	3.24986	9.44348e-05	0.00833851
LOC103977924	1.7714	7.0191	9.55276e-05	0.00840263
LOC103968789	2.91381	5.21356	9.62809e-05	0.00840263
LOC103996867	-2.03529	5.98506	9.63244e-05	0.00840263
LOC103989476	2.76603	7.35804	9.63469e-05	0.00840263
LOC103988136	1.5335	7.87349	9.80873e-05	0.00851017
LOC103991413	3.25773	3.41846	9.84626e-05	0.00851017
LOC103993470	2.61461	7.90367	9.85615e-05	0.00851017
LOC103992069	-1.74912	5.00288	9.87809e-05	0.00851017
LOC103974355	-2.32843	3.30178	9.93215e-05	0.00853082
LOC103975556	2.53944	11.8286	9.97801e-05	0.00854431
LOC103976374	-4.1616	1.43046	0.000100869	0.00861153
LOC103979331	1.88914	7.3357	0.000102607	0.00869045
LOC103996250	2.16457	4.50548	0.000102949	0.00869045
LOC103971119	-6.99017	0.129931	0.000103	0.00869045
LOC103999922	1.96866	5.99839	0.00010302	0.00869045
LOC103995409	2.05672	4.94321	0.000105071	0.00883717
LOC104000913	1.355	5.9901	0.000105668	0.00886113
LOC103972162	2.45956	3.13031	0.000107612	0.00899018
LOC103995667	-3.03368	2.55533	0.000107935	0.00899018
LOC103994887	1.96889	3.32378	0.000108691	0.00899018
LOC103987671	1.6962	6.43628	0.000108774	0.00899018
LOC103982840	1.26581	3.57293	0.000108793	0.00899018
LOC103998260	7.13116	0.352969	0.000110019	0.00906509
LOC103982109	-1.67622	5.46382	0.000111101	0.00909793
LOC103978804	2.10535	6.5212	0.000111187	0.00909793
LOC103977651	3.08996	7.79379	0.000111381	0.00909793
LOC103970150	2.14866	3.09375	0.000112147	0.00912803
LOC103990318	2.01161	4.43139	0.000112604	0.00912803
LOC104000855	1.65753	6.48957	0.000112716	0.00912803
LOC103990121	-2.41813	6.59813	0.000113645	0.00915807
LOC103984224	-2.15169	6.22894	0.000113733	0.00915807
LOC103986590	3.74577	1.2932	0.000115671	0.00928778
LOC103992348	1.63813	4.7943	0.000117144	0.00937949
LOC103996641	1.5641	6.35168	0.00011778	0.0093837
LOC103976331	3.84406	2.44795	0.000117859	0.0093837
LOC103980275	-7.46172	0.856496	0.000118677	0.00940378
LOC103978366	-3.18801	5.61192	0.000119081	0.00940378
LOC103977739	-1.69407	4.55014	0.000119248	0.00940378
LOC103987486	-2.49927	6.11785	0.000119438	0.00940378
LOC103977529	-2.29281	2.63075	0.000121119	0.00950966
LOC103994413	1.95531	5.31034	0.000122047	0.00955609
LOC103995080	1.73672	4.28299	0.000122599	0.00957284
LOC103996700	1.42002	4.18397	0.000123847	0.00964376
LOC103994182	1.39201	5.42578	0.00012474	0.00968666
LOC103971767	1.65428	5.05853	0.00012526	0.00970049
LOC103991564	2.50626	4.25853	0.000125706	0.00970844
LOC103989479	-2.6451	2.80022	0.000128727	0.00990869
LOC103991317	1.78409	3.29315	0.000128998	0.00990869
LOC103974221	1.53895	7.25455	0.000130113	0.00995686
LOC103980193	2.98626	2.31986	0.000130327	0.00995686
LOC103968371	3.1644	4.55349	0.000131954	0.010047
LOC103997359	-2.27123	6.17514	0.00013225	0.010047
LOC103997051	2.30203	6.31352	0.00013257	0.010047
LOC103983634	2.40203	5.33572	0.000133101	0.0100603
LOC103995448	1.77747	9.02383	0.000133691	0.010078
LOC103987609	1.708	4.93449	0.000136865	0.0102705
LOC103975980	1.48835	3.50654	0.00013697	0.0102705
LOC103980346	-1.88074	4.62073	0.00013873	0.0103751
LOC103978530	-3.78777	3.04073	0.000141142	0.0105277
LOC103986375	1.87417	4.89405	0.000141944	0.0105341
LOC103973721	2.55117	6.11143	0.000141971	0.0105341
LOC103983858	4.4647	3.3729	0.000143518	0.0106211
LOC103976634	2.00297	8.46119	0.000145046	0.0107044
LOC103997962	-1.29834	4.27235	0.000145514	0.0107044
LOC103992830	-3.15661	2.62526	0.000146097	0.0107044
LOC103977653	3.17378	7.90167	0.000146155	0.0107044
LOC103978096	5.64976	2.9533	0.000147941	0.0108073
LOC103986398	1.48994	3.91928	0.000149602	0.0109006
LOC103994440	2.1764	7.73663	0.000150777	0.0109494
LOC103985756	1.86327	7.80466	0.000151181	0.0109494
LOC103971286	2.93666	3.41144	0.000151432	0.0109494
LOC103992661	1.73016	7.32113	0.000156653	0.0112954
LOC103988604	-1.4767	5.23849	0.000157013	0.0112954
LOC104000485	1.70437	5.34577	0.000160466	0.0115146
LOC103986494	2.523	0.457738	0.000161805	0.0115813
LOC103984705	4.72532	5.59556	0.000165609	0.0118238
LOC103979305	1.45454	8.67623	0.000166037	0.0118245
LOC103978190	1.67044	6.88566	0.000167416	0.0118928
LOC103995954	1.4055	5.30416	0.000169052	0.011979
LOC103991359	1.8331	8.5388	0.000169483	0.0119796
LOC103985238	2.73244	6.99607	0.000170182	0.0119991
LOC103982272	2.31614	3.08757	0.000171322	0.0120495
LOC103999401	-7.44527	1.65411	0.000173959	0.0122047
LOC103994294	-6.29714	2.39951	0.000176348	0.0123389
LOC103986303	1.78567	5.08038	0.000176743	0.0123389
LOC103989544	2.41334	3.08102	0.000177685	0.0123468
LOC103978068	-3.0232	1.91216	0.000177728	0.0123468
LOC103995689	-3.36399	1.73266	0.000180634	0.0125181
LOC103977533	2.11532	3.08206	0.000181955	0.0125789
LOC103977078	-3.63322	1.84115	0.000185103	0.0127641
LOC103994514	1.84993	3.68361	0.000185535	0.0127641
LOC103968898	-2.15917	2.771	0.00018693	0.0128289
LOC103995451	1.41769	5.9138	0.000188044	0.0128742
LOC103982570	-3.10084	3.09827	0.000188511	0.0128751
LOC103981057	1.4054	5.62184	0.000189573	0.0128952
LOC103972047	-5.78121	1.49715	0.000189716	0.0128952
LOC103978885	2.74551	4.5071	0.000191835	0.013008
LOC103992120	1.65845	6.45454	0.000192489	0.0130213
LOC103979343	-4.01918	2.21321	0.000193329	0.013047
LOC103997405	1.77386	5.09128	0.000195622	0.0131704
LOC103989174	2.24647	6.21753	0.000196379	0.0131899
LOC103970359	1.65383	5.49986	0.000199574	0.0133729
LOC103991353	-1.57776	3.75844	0.000200253	0.0133867
LOC103996460	5.07136	2.94764	0.000201481	0.0134045
LOC103991448	-1.60532	4.3235	0.000201776	0.0134045
LOC103980424	-2.5977	2.57172	0.000202171	0.0134045
LOC103973764	2.28991	4.67543	0.000202719	0.0134045
LOC103983601	1.66875	3.93057	0.00020315	0.0134045
LOC103987608	3.02135	1.93956	0.000203357	0.0134045
LOC103990422	1.71644	2.7274	0.000206909	0.0135807
LOC103977515	1.75991	6.85655	0.000206987	0.0135807
LOC103974192	4.30463	3.29443	0.000208349	0.0136384
LOC103982748	-4.14961	1.28852	0.000209494	0.013651
LOC103980647	2.35976	7.45209	0.000209504	0.013651
LOC103995557	-2.4713	6.86688	0.000210444	0.0136548
LOC103984039	1.10838	6.72208	0.000210525	0.0136548
LOC103983092	1.53455	4.6732	0.000214041	0.0138511
LOC103986086	-6.16479	1.73252	0.000216862	0.0140017
LOC103982158	-6.16204	0.55816	0.000219064	0.0141117
LOC103998099	-2.02974	4.73591	0.000222647	0.01431
LOC103981987	4.01855	1.11036	0.000225096	0.0144347
LOC103969540	-3.06342	2.23225	0.000226698	0.0144778
LOC103991441	-2.13878	3.75631	0.000226934	0.0144778
LOC103975524	1.12171	6.26982	0.000227301	0.0144778
LOC103985481	1.09508	4.80792	0.000228139	0.0144986
LOC103978952	2.0752	4.89807	0.000231594	0.0146671
LOC104000914	-1.47734	3.90346	0.000231825	0.0146671
LOC103992179	2.96092	5.72091	0.000232636	0.0146856
LOC103975026	2.83009	5.17287	0.00023718	0.0148544
LOC103977457	-3.01065	2.84232	0.000237672	0.0148544
LOC103971366	-5.02617	0.686636	0.000238702	0.0148544
LOC103981017	-2.27336	5.12614	0.000240052	0.0148544
LOC103968544	4.08822	2.18015	0.000240668	0.0148544
LOC103971146	-5.08969	-0.324697	0.000240677	0.0148544
LOC103980628	2.57585	2.28645	0.000240714	0.0148544
LOC103981462	1.38399	5.36442	0.000240807	0.0148544
LOC103990954	-3.60029	1.71276	0.00024099	0.0148544
LOC103974331	2.80203	2.25109	0.000241005	0.0148544
LOC103992048	-3.40069	0.642486	0.000241075	0.0148544
LOC103979038	-3.88687	0.638799	0.000242515	0.0149107
LOC103994725	-2.48345	3.71841	0.000245008	0.0150018
LOC103974222	-4.46449	1.94585	0.000245054	0.0150018
LOC103994675	2.67038	7.37492	0.000246062	0.015031
LOC103989709	1.85327	3.68491	0.000248559	0.0151509
LOC103968637	-1.46618	5.44126	0.000250253	0.0151918
LOC103997563	1.27049	3.73424	0.000250302	0.0151918
LOC103994095	1.29413	8.60462	0.000251253	0.0152169
LOC103985772	-2.0798	3.73585	0.00025294	0.0152463
LOC103975237	1.6742	5.61116	0.000253038	0.0152463
LOC103988981	-3.58624	5.38206	0.000253352	0.0152463
LOC103979146	-2.19426	5.27221	0.000255858	0.0153645
LOC103972292	1.44343	4.5279	0.000257428	0.0154261
LOC103985373	2.40402	7.35782	0.00025814	0.0154361
LOC103981146	-2.73838	3.32781	0.000259175	0.0154472
LOC103971375	-3.65711	1.67294	0.000259415	0.0154472
LOC103992196	1.3239	4.09587	0.000261092	0.0154972
LOC103987687	2.33081	7.11552	0.000261349	0.0154972
LOC103999170	-3.24375	4.09062	0.000262638	0.0155147
LOC103993277	1.69028	6.67737	0.000263015	0.0155147
LOC103971081	1.59556	4.51288	0.000263286	0.0155147
LOC103979107	-2.43697	3.34633	0.00026409	0.0155298
LOC103987048	2.99678	3.7332	0.000267541	0.0156757
LOC103995879	1.54958	6.2329	0.000267676	0.0156757
LOC103969821	1.0735	4.72142	0.000271368	0.0158024
LOC103995829	-4.85665	3.30521	0.000271566	0.0158024
LOC103987270	1.5967	4.68909	0.000271935	0.0158024
LOC103989590	5.11199	0.0152603	0.000272455	0.0158024
LOC103987927	1.82373	4.88194	0.000272745	0.0158024
LOC104000361	2.90609	7.13559	0.000273185	0.0158024
LOC103987385	1.53437	5.83798	0.000274838	0.0158423
LOC103991553	2.85906	9.41725	0.000274994	0.0158423
LOC103988030	2.27983	10.4331	0.000276009	0.0158594
LOC103970275	-2.02807	2.61495	0.000276409	0.0158594
LOC103999497	2.02558	5.45605	0.000277756	0.0159045
LOC103998818	2.71248	6.33404	0.000278345	0.0159061
LOC103969808	-3.66377	3.54479	0.000281881	0.0160757
LOC103978845	4.93144	0.0906357	0.000283826	0.0161333
LOC103997793	2.09791	5.25016	0.000284029	0.0161333
LOC104000072	1.67003	3.33279	0.000286971	0.0162281
LOC103997346	-2.91809	2.36805	0.000287344	0.0162281
LOC103980694	1.03493	5.28547	0.000287415	0.0162281
LOC103998760	2.09185	2.34501	0.000289441	0.01631
LOC103973526	-3.38018	1.89277	0.000291891	0.0164154
LOC103978209	-2.95404	4.07715	0.000293692	0.016484
LOC103995034	3.91728	5.9466	0.00030258	0.016936
LOC103994671	3.31063	6.18568	0.000302942	0.016936
LOC103999297	1.51685	4.7535	0.000304447	0.0169867
LOC103987792	-1.94372	5.95099	0.000305784	0.0170278
LOC103978650	-2.65196	4.92792	0.000306496	0.017034
LOC103968636	1.92481	6.11947	0.000307798	0.0170728
LOC103992334	1.97682	6.22491	0.000310993	0.0172164
LOC103981326	1.42957	6.62979	0.000313453	0.0173187
LOC103997755	2.1223	3.40034	0.000315331	0.0173629
LOC103977170	1.88176	5.07783	0.000315477	0.0173629
LOC103980220	2.3523	3.81265	0.000317353	0.0174323
LOC103998836	1.4063	4.46812	0.000318627	0.0174684
LOC103988621	1.84062	4.27777	0.000325243	0.0177967
LOC103996087	1.64376	5.07245	0.000325923	0.0177995
LOC103986370	1.60622	4.14695	0.000332288	0.018081
LOC103996448	1.2576	5.18993	0.000332353	0.018081
LOC103986610	5.27775	4.76971	0.0003343	0.0181415
LOC103976703	1.62816	3.37255	0.000334746	0.0181415
LOC103986206	1.50101	6.93241	0.000340228	0.0183889
LOC103975902	1.22036	5.60756	0.000341176	0.0183889
LOC103975819	-2.52055	4.28139	0.000341256	0.0183889
LOC103985684	2.56441	3.1773	0.000343436	0.0184713
LOC103977866	-4.12093	0.53747	0.000344459	0.0184912
LOC103975650	2.56624	6.13877	0.000350662	0.0187682
LOC103998853	1.42093	5.28101	0.000350944	0.0187682
LOC103972009	1.71813	4.92735	0.000352156	0.0187975
LOC103972615	-4.08268	3.74143	0.00035504	0.0188595
LOC103972416	-1.67167	5.24011	0.000355049	0.0188595
LOC103975962	-2.67992	2.53195	0.000355313	0.0188595
LOC103996857	2.20235	5.58008	0.000357076	0.0189177
LOC104000883	-4.41176	5.35343	0.000359029	0.0189857
LOC103993364	2.24022	7.95524	0.000360127	0.0190083
LOC103998354	1.58213	3.23374	0.000362509	0.0190984
LOC103970487	2.3558	1.92419	0.000364848	0.0191656
LOC103979400	-3.98672	2.54896	0.000365136	0.0191656
LOC103975649	2.9693	7.11703	0.000367962	0.0192459
LOC103992577	-1.42924	4.3761	0.000368024	0.0192459
LOC103981000	1.78991	4.48466	0.000369518	0.0192843
LOC103999983	1.42073	7.37449	0.000370118	0.0192843
LOC103995188	-3.3886	2.28374	0.00037328	0.0193808
LOC104000780	2.87164	4.9049	0.000373338	0.0193808
LOC103993715	-1.91312	4.32372	0.000377557	0.0195639
LOC103973401	2.34786	2.13392	0.000382263	0.0197466
LOC103982888	1.31449	4.1077	0.000382475	0.0197466
LOC103985683	1.79936	8.68683	0.000385224	0.0198523
LOC103996051	-3.98137	5.46731	0.000386724	0.0198935
LOC103979224	-1.61147	3.9084	0.00038808	0.019909
LOC103977274	1.71842	4.33011	0.000388431	0.019909
LOC103996942	4.24899	4.32293	0.000389645	0.0199352
LOC103977957	-3.6313	4.03921	0.000392263	0.0200245
LOC103984487	-2.15054	5.09435	0.000393635	0.0200245
LOC103989401	3.7841	1.90009	0.00039407	0.0200245
LOC103999373	-1.95739	4.48916	0.000394217	0.0200245
LOC103998606	2.71467	2.67532	0.00039521	0.020039
LOC103972478	-1.58702	5.43249	0.000397498	0.0201054
LOC103987366	-2.84837	4.20157	0.000397937	0.0201054
LOC103985721	2.52816	5.64782	0.000399212	0.0201075
LOC103991508	-2.968	1.7942	0.000399889	0.0201075
LOC103993414	-1.09202	5.60219	0.000400108	0.0201075
LOC103970704	1.13492	4.53656	0.000402582	0.0201961
LOC103976858	-1.52519	6.71667	0.000403746	0.0201997
LOC103999460	2.85388	3.34896	0.000404505	0.0201997
LOC103996472	2.51087	2.05348	0.000405305	0.0201997
LOC103995121	-1.35765	6.35538	0.000405728	0.0201997
LOC103990697	1.44493	4.64394	0.000406217	0.0201997
LOC103995061	-3.05382	1.18774	0.000407565	0.0202312
LOC103981933	2.30931	5.56251	0.000414496	0.0205393
LOC103970587	-7.11202	1.48603	0.000415275	0.020542
LOC103996360	-2.85596	3.5926	0.000416648	0.020574
LOC103985165	-1.77877	5.60297	0.000417621	0.0205862
LOC103990143	1.88145	5.77573	0.000418654	0.0206013
LOC103968788	2.19216	6.19596	0.000419902	0.0206269
LOC103971931	1.83567	6.49295	0.000421224	0.020656
LOC103971122	-3.21319	4.17459	0.000432077	0.0211516
LOC103985299	3.0952	2.79532	0.000433322	0.021172
LOC103998754	1.841	3.45289	0.000433988	0.021172
LOC103993789	-2.2401	3.76532	0.000437228	0.0212733
LOC103981003	2.38953	4.82641	0.000437564	0.0212733
LOC103976805	2.10165	4.45259	0.0004414	0.021423
LOC103969281	2.02562	3.93763	0.0004443	0.0215269
LOC104000403	-2.47657	3.85274	0.000446956	0.0215644
LOC103973322	-1.66791	3.12215	0.000447022	0.0215644
LOC103999224	1.17073	5.50179	0.000447357	0.0215644
LOC103975709	-2.84242	5.08422	0.000450526	0.0216542
LOC103995895	1.12748	6.17437	0.000450746	0.0216542
LOC103978608	-1.66598	4.56009	0.000465541	0.0223271
LOC103977542	2.4878	5.9069	0.000468131	0.0223896
LOC103993353	1.29441	4.98691	0.000468988	0.0223896
LOC103976001	3.44263	7.2676	0.000469214	0.0223896
LOC103999980	1.78583	3.63355	0.000470782	0.0224266
LOC103988815	1.94759	3.232	0.000472113	0.0224445
LOC103989583	2.94513	6.43422	0.000472741	0.0224445
LOC103997003	-2.4243	2.19363	0.000473608	0.0224481
LOC103982497	-3.78976	0.479274	0.000479351	0.0226824
LOC103988482	2.59761	5.46784	0.000480502	0.0226989
LOC103983633	1.91826	6.59949	0.000481702	0.0227177
LOC103990405	-3.55443	0.620037	0.00048737	0.0229107
LOC103991562	1.71151	7.91129	0.00048741	0.0229107
LOC103998023	-1.82966	3.93376	0.000491094	0.0230208
LOC103968615	1.59492	5.96961	0.000491377	0.0230208
LOC103997086	1.15127	4.73645	0.000494377	0.0231038
LOC103978243	2.59714	5.76234	0.000494778	0.0231038
LOC103993214	-6.4736	1.21109	0.000495865	0.0231056
LOC103992682	-1.5144	3.72148	0.000497234	0.0231056
LOC103975566	1.84318	4.8682	0.000497263	0.0231056
LOC103994628	1.7569	4.28754	0.00049828	0.023115
LOC103990857	-2.17233	2.95394	0.000502859	0.0232733
LOC103987090	-7.9776	0.715728	0.000503336	0.0232733
LOC103968536	-3.39481	1.91839	0.00050425	0.0232776
LOC103997082	-1.27134	6.64052	0.000510758	0.0235397
LOC103987246	-1.51642	6.4163	0.00051159	0.0235398
LOC103984998	1.2981	4.89018	0.000512687	0.023552
LOC103991579	-4.59802	1.92211	0.000514174	0.0235821
LOC103996481	2.3961	1.82589	0.000516548	0.0236527
LOC103975922	2.07789	2.39403	0.000519529	0.0237508
LOC103991267	1.89615	4.72865	0.000523856	0.0239061
LOC103981875	2.07726	5.39516	0.000524612	0.0239061
LOC103988086	1.85613	4.15813	0.00053074	0.0241466
LOC103971952	-1.49883	5.25885	0.000539241	0.024494
LOC103996096	3.04747	1.65258	0.000541306	0.0245432
LOC103995122	-1.4391	5.22368	0.000542056	0.0245432
LOC103983451	-2.76722	2.21727	0.000545252	0.0246485
LOC103982779	-1.57582	3.08539	0.000546984	0.0246773
LOC103998931	-2.10577	4.55313	0.00054763	0.0246773
LOC103975333	1.41148	7.9172	0.000550827	0.0247632
LOC103983586	-2.42263	1.44839	0.000551284	0.0247632
LOC103979110	-3.12861	1.55069	0.000553955	0.0248438
LOC103968618	1.18738	5.94294	0.000559777	0.0250653
LOC103989520	2.31611	3.39833	0.000565318	0.0252735
LOC103981010	-1.35039	4.82477	0.000567484	0.0253303
LOC103989376	-3.27948	3.86441	0.00056935	0.0253737
LOC103971092	-1.48295	4.97893	0.000572913	0.0254613
LOC103968665	-2.61886	5.39439	0.00057386	0.0254613
LOC103999346	3.78998	0.920585	0.000574012	0.0254613
LOC103987922	-2.41399	4.8881	0.00057808	0.0255194
LOC103994335	1.39643	6.30054	0.000579733	0.0255194
LOC103982887	1.49463	3.39086	0.000580514	0.0255194
LOC103993326	1.45967	6.05803	0.000581211	0.0255194
LOC103985700	-1.88429	5.90878	0.000581212	0.0255194
LOC103978495	-2.68314	1.18357	0.000581403	0.0255194
LOC103974663	3.94814	5.49053	0.000582845	0.0255194
LOC103978665	1.82823	4.56416	0.000582924	0.0255194
LOC103968688	-2.04172	2.98337	0.000583424	0.0255194
LOC103996494	1.73693	2.90358	0.000586045	0.0255945
LOC103990260	2.10123	6.15722	0.000587942	0.0256162
LOC103976777	-3.40351	2.17071	0.000588349	0.0256162
LOC103989673	1.76594	6.43025	0.000590081	0.0256522
LOC103994410	1.40781	4.09873	0.000595289	0.0258028
LOC103989878	-2.06564	2.91797	0.000595364	0.0258028
LOC103996994	-2.07347	4.72244	0.000597764	0.0258391
LOC103997532	-1.99611	2.847	0.000598638	0.0258391
LOC103987582	1.74523	5.32663	0.000598938	0.0258391
LOC103989841	3.62011	1.89528	0.000600166	0.0258527
LOC103968790	2.589	5.41899	0.000605976	0.0259934
LOC103970743	1.20494	5.05584	0.000606398	0.0259934
LOC103997622	2.50917	5.84112	0.0006069	0.0259934
LOC103982563	1.73123	6.53305	0.000607099	0.0259934
LOC103997204	1.66334	5.66311	0.000608096	0.0259968
LOC103984981	1.71494	4.05107	0.000614257	0.0262138
LOC103985768	-4.14721	2.37025	0.000615022	0.0262138
LOC103998541	2.65773	2.99235	0.000617849	0.0262631
LOC103968966	2.14744	7.33555	0.000618032	0.0262631
LOC103977333	3.94618	-0.263245	0.000621368	0.0262866
LOC103992022	-2.13092	3.02178	0.000621512	0.0262866
LOC103997196	-6.95118	0.581586	0.000622199	0.0262866
LOC103996997	1.72121	5.78292	0.000622295	0.0262866
LOC103981441	-2.52639	3.97487	0.000629363	0.0265376
LOC103979390	-2.02354	2.5353	0.000630801	0.0265376
LOC103994461	-5.25835	3.04024	0.000631045	0.0265376
LOC103985269	2.3242	5.37416	0.000633793	0.0266137
LOC103991242	2.56053	9.51205	0.000638202	0.0267592
LOC103969100	-3.04964	3.04809	0.000640804	0.0268286
LOC103971003	-2.97733	1.87933	0.00064669	0.0269964
LOC103992780	2.11481	3.17708	0.000646717	0.0269964
LOC103978498	2.50712	4.41558	0.000648775	0.0270287
LOC103996173	-1.38279	4.41167	0.000649397	0.0270287
LOC103998174	1.27314	4.39022	0.000650828	0.0270485
LOC103994100	3.79046	1.86916	0.000652146	0.0270636
LOC103999158	1.57819	4.36977	0.0006564	0.0271418
LOC103997909	-2.43439	6.18975	0.000656658	0.0271418
LOC103977962	-1.38382	3.96523	0.000656904	0.0271418
LOC103999217	1.61068	5.4421	0.000659146	0.0271738
LOC103984528	1.92927	1.91533	0.000659595	0.0271738
LOC103983104	-2.39414	2.86039	0.000661219	0.0271781
LOC103998985	4.52439	2.9179	0.000661618	0.0271781
LOC103984297	-2.90022	3.62394	0.000662621	0.0271799
LOC103979424	1.67956	7.77026	0.000668106	0.0273653
LOC103996292	-3.10764	1.82111	0.000673089	0.0275296
LOC103985484	1.30128	5.01124	0.00067629	0.0276207
LOC103977239	1.97643	4.2778	0.000679006	0.0276917
LOC103992520	1.82826	6.92018	0.00068204	0.0277755
LOC103997459	-3.08124	2.68777	0.000686442	0.0279146
LOC104000680	1.18572	4.2651	0.000690397	0.0280353
LOC103992934	1.59229	6.67177	0.000691967	0.0280588
LOC103971152	-4.02858	2.63165	0.000693373	0.0280619
LOC103968543	-1.52033	5.13173	0.000694023	0.0280619
LOC103980556	-2.19324	3.29245	0.000695115	0.028066
LOC103974264	1.36995	5.87798	0.000698793	0.0281702
LOC103973694	2.18523	4.58025	0.000699684	0.0281702
LOC103976698	1.56105	5.72029	0.000701188	0.0281745
LOC103976991	-2.06894	4.29088	0.000702027	0.0281745
LOC104000359	2.28815	5.18655	0.000702772	0.0281745
LOC103988275	3.95566	6.12183	0.00070732	0.0283168
LOC103978407	1.54724	8.49686	0.000713148	0.0285098
LOC103995370	1.37288	3.25655	0.000716236	0.0285929
LOC103981291	-2.84673	1.95316	0.000718024	0.0286165
LOC103999550	-2.56347	6.18155	0.000718846	0.0286165
LOC103977450	-1.47513	4.30061	0.000721791	0.0286684
LOC103986657	1.90726	6.01913	0.000722469	0.0286684
LOC103969637	1.54741	6.26807	0.000723184	0.0286684
LOC103993333	-2.34054	4.83311	0.000726582	0.0287629
LOC103996017	-1.42357	2.82638	0.000729516	0.0288388
LOC103972990	-5.98024	0.407532	0.000730625	0.0288424
LOC103996888	-1.54136	6.47043	0.000732292	0.02886
LOC103971228	-1.41598	5.07186	0.000733109	0.02886
LOC103997400	2.79968	2.63902	0.000735053	0.0288964
LOC103993063	-2.45644	3.27198	0.00073657	0.028916
LOC103990690	-5.21475	1.12588	0.000741945	0.0290867
LOC103990087	1.23047	6.17237	0.000750467	0.0293802
LOC103993506	2.30247	6.99999	0.00075737	0.0296095
LOC103971797	-2.79524	3.05812	0.000760284	0.0296825
LOC103995650	1.70263	4.69347	0.000764884	0.0297758
LOC103998093	-2.29324	3.09994	0.000765244	0.0297758
LOC103998824	-2.44396	8.46748	0.000766184	0.0297758
LOC103994537	-3.89883	0.641947	0.000766954	0.0297758
LOC103969517	-2.1086	2.52872	0.000768492	0.0297758
LOC103982150	-1.67436	4.98211	0.000769869	0.0297758
LOC103986799	-3.58068	3.59043	0.000770027	0.0297758
LOC103970795	-2.46208	4.27885	0.000776866	0.0299783
LOC103997157	1.66437	5.18988	0.000778475	0.0299783
LOC103978680	3.50208	2.87385	0.000778808	0.0299783
LOC103999157	2.03113	2.36459	0.000779494	0.0299783
LOC103976879	-1.75306	8.79837	0.000782104	0.0300379
LOC103972362	-1.7137	3.18408	0.00078559	0.0301309
LOC103990855	-2.5326	6.54531	0.000787688	0.0301706
LOC104000233	2.61486	5.51512	0.000789592	0.0302024
LOC104000699	1.62101	3.87588	0.000790649	0.0302024
LOC103983554	1.47477	3.88167	0.000796594	0.0303494
LOC103979933	2.67212	1.30647	0.00079664	0.0303494
LOC103999860	-4.08878	1.87277	0.000799564	0.030414
LOC103991976	1.26092	6.40516	0.0008005	0.030414
LOC103972028	1.09443	5.33232	0.000801656	0.030414
LOC103981329	1.59988	4.08433	0.000803468	0.030414
LOC103994200	1.9997	3.83513	0.000803699	0.030414
LOC103981423	1.42524	7.02643	0.000807208	0.030506
LOC103986334	1.78273	4.21666	0.000812422	0.0306622
LOC103982628	-2.20064	7.37817	0.000815136	0.0307016
LOC103991546	-3.50333	4.07793	0.00081598	0.0307016
LOC103994533	7.59148	-1.41748	0.000816716	0.0307016
LOC103982873	-3.46398	1.58955	0.000825184	0.0309369
LOC103973881	-1.66841	5.55925	0.00082598	0.0309369
LOC103970601	1.15021	5.3901	0.00082625	0.0309369
LOC103979039	-2.67784	1.9755	0.00083006	0.0310386
LOC103984638	-4.54125	2.8622	0.000831347	0.0310457
LOC103982756	-1.38772	4.57914	0.000842615	0.0314251
LOC103993100	-3.79738	0.51658	0.000845033	0.0314739
LOC103999908	2.64498	4.09605	0.000847806	0.0315357
LOC103999184	2.45245	5.21555	0.000855959	0.0317685
LOC103993013	-2.64253	2.92367	0.000856306	0.0317685
LOC103989323	6.06455	1.13255	0.000860676	0.0318165
LOC103988038	1.801	8.44821	0.000860804	0.0318165
LOC103981388	1.87561	4.892	0.000861015	0.0318165
LOC103985528	-3.62655	0.893362	0.000862955	0.0318165
LOC103986212	-1.5694	4.70464	0.000863213	0.0318165
LOC103970138	-2.0319	5.44389	0.00086653	0.0318637
LOC103975246	-3.99781	0.438587	0.000866741	0.0318637
LOC103989388	-2.90548	3.18996	0.000868423	0.0318842
LOC103986831	1.34918	5.35603	0.000871928	0.0318934
LOC104000847	-2.10454	2.25008	0.000871946	0.0318934
LOC103999685	2.43925	2.38553	0.00087205	0.0318934
LOC103973812	1.96804	2.84224	0.000874012	0.031924
LOC103973028	-4.0333	0.0237217	0.000885048	0.0322854
LOC103968827	-2.27285	1.84174	0.000897065	0.032625
LOC103976836	-2.79514	2.33256	0.000897167	0.032625
LOC103969612	-1.99894	4.05668	0.000898201	0.032625
LOC103998676	-2.26623	3.05308	0.000899961	0.032625
LOC103989499	-5.47289	0.199468	0.000900112	0.032625
LOC103968539	-1.40758	6.49222	0.000907261	0.0328422
LOC103985017	-2.57055	4.086	0.0009105	0.0329173
LOC103999770	1.44339	4.34959	0.000916907	0.0330151
LOC103974823	2.58529	7.76743	0.000917469	0.0330151
LOC103981676	-4.99009	0.544301	0.000917651	0.0330151
LOC103989377	-4.13896	1.0384	0.000917863	0.0330151
LOC103978320	-2.62562	3.71522	0.000929824	0.0333926
LOC103979055	1.95212	3.8036	0.000930713	0.0333926
LOC103996228	1.27373	7.61936	0.000938582	0.0336323
LOC103993480	-4.65821	2.53278	0.000942862	0.033719
LOC103999372	2.31108	4.58936	0.000943381	0.033719
LOC103972734	-2.13993	3.31487	0.000950682	0.0339372
LOC103982029	2.09146	5.85189	0.000951974	0.0339406
LOC103999102	2.41521	4.81118	0.000956135	0.0339578
LOC103972932	-1.83634	2.45399	0.000957216	0.0339578
LOC103982666	-2.1425	4.55275	0.000958232	0.0339578
LOC103998438	3.61215	2.05113	0.000958363	0.0339578
LOC103970249	-3.28825	2.4417	0.000958449	0.0339578
LOC103972331	1.35558	3.61204	0.000969024	0.0342897
LOC103973988	3.80784	2.30129	0.000975307	0.0344634
LOC103996224	-1.63896	6.09754	0.000976367	0.0344634
LOC103976025	6.84176	3.23533	0.000979635	0.0344987
LOC103987639	1.63682	3.22237	0.00097986	0.0344987
LOC103993617	-3.53328	1.28306	0.000981018	0.0344987
LOC104000487	1.24607	3.42067	0.000983408	0.0345399
LOC103979292	1.58932	3.15636	0.000986983	0.0346226
LOC103979284	2.00158	9.28017	0.000989039	0.0346401
LOC103994766	-6.18789	-0.279511	0.000992547	0.0346401
LOC103970329	1.74617	3.90194	0.000992559	0.0346401
LOC103999463	-5.88999	-0.340077	0.000994149	0.0346401
LOC103970504	-2.04803	2.28713	0.000995407	0.0346401
LOC103995808	1.71239	5.09906	0.000995623	0.0346401
LOC103979439	1.54806	3.29795	0.000996458	0.0346401
LOC103995129	3.10527	3.62289	0.000997261	0.0346401
LOC103981467	2.61284	2.31604	0.00100192	0.0347594
LOC103987552	1.21672	6.86336	0.00100975	0.0349883
LOC104000250	-2.32928	4.7142	0.00101549	0.035109
LOC103998565	-1.56698	4.66611	0.00101571	0.035109
LOC103980597	1.42609	3.8384	0.00101806	0.0351471
LOC103999507	2.62493	6.99629	0.00102122	0.035179
LOC103981224	-2.24231	3.4562	0.00102307	0.035179
LOC103975393	2.12637	8.04083	0.00102391	0.035179
LOC103983851	-2.1481	3.27911	0.00102394	0.035179
LOC103987356	1.38309	3.73873	0.00102885	0.0352588
LOC103995592	-2.5749	4.00551	0.00102967	0.0352588
LOC103974853	2.15576	7.31736	0.00103	0.0352588
LOC103994585	1.37842	4.74975	0.00103138	0.0352636
LOC103975240	8.57871	-0.402599	0.00103748	0.0354295
LOC103982790	-2.22743	5.70079	0.0010404	0.0354861
LOC103979425	-2.42063	5.66005	0.00104278	0.0355246
LOC103996319	1.51541	4.82661	0.00104409	0.0355265
LOC103980393	1.5817	3.1531	0.00104626	0.0355578
LOC103977254	-5.01284	1.04157	0.00104775	0.0355657
LOC103980787	1.0861	6.17855	0.00104931	0.035576
LOC103982650	1.29063	5.04874	0.0010548	0.0357194
LOC103986793	1.55085	7.33146	0.0010572	0.035758
LOC103995071	-1.78589	2.81793	0.00106977	0.0361401
LOC103989490	-1.58116	3.13145	0.00107261	0.0361929
LOC103969688	-1.96572	3.20047	0.00107917	0.0363379
LOC103998647	4.82	0.383852	0.00107947	0.0363379
LOC103994549	-3.9686	3.09735	0.00108303	0.0364145
LOC103995680	2.90588	3.10009	0.00108702	0.0365054
LOC103970380	2.09439	5.31378	0.00109211	0.0366329
LOC103994872	1.93266	2.88369	0.0010993	0.0368095
LOC103985536	-1.92787	3.47991	0.00109997	0.0368095
LOC103978582	1.50987	6.05327	0.00110253	0.0368235
LOC103975716	1.89639	4.36667	0.0011043	0.0368235
LOC103992386	-2.06117	3.28045	0.00110458	0.0368235
LOC103990041	1.74458	4.8278	0.00110559	0.0368235
LOC103979737	-2.18129	2.62846	0.00111052	0.0369443
LOC103996692	1.63583	4.61985	0.00111301	0.0369838
LOC103999022	1.14021	4.23333	0.00111512	0.0370104
LOC103989141	-2.23373	1.8486	0.00111669	0.0370194
LOC103988480	2.89565	3.04083	0.00111927	0.0370614
LOC103983579	-1.45282	5.16421	0.00112403	0.0371757
LOC103989650	1.46411	4.70333	0.00112579	0.0371905
LOC103998625	1.35719	7.25444	0.00112773	0.0372111
LOC103987498	-3.94132	0.664025	0.00113192	0.0373012
LOC103973808	3.40125	1.87461	0.00113416	0.0373012
LOC103998361	1.83734	5.39928	0.00113441	0.0373012
LOC103977988	1.62978	4.02	0.00113767	0.0373373
LOC103972834	-1.91752	4.87802	0.00113826	0.0373373
LOC103971967	1.42972	3.75342	0.00113946	0.0373373
LOC104000398	-2.70276	1.78706	0.00114807	0.0375762
LOC104000908	1.50994	4.39583	0.00115529	0.037734
LOC103990754	2.21418	6.10382	0.00115556	0.037734
LOC103988331	-4.14494	0.71958	0.00116035	0.0378045
LOC103974017	-2.68565	1.78102	0.00116038	0.0378045
LOC103985496	-1.1705	5.38267	0.00116544	0.0379255
LOC103986973	-4.81956	3.50543	0.00117074	0.0380546
LOC103980157	-1.74386	3.9416	0.00118619	0.0385125
LOC103977564	-2.53844	2.88973	0.00118938	0.0385718
LOC103987915	2.06303	4.59902	0.0011994	0.0388524
LOC103974773	3.38497	5.19926	0.0012099	0.0391478
LOC103993159	-2.29292	3.82409	0.00121335	0.0391619
LOC103992026	-1.90566	4.34429	0.00121387	0.0391619
LOC103995780	-2.0142	2.42273	0.00121525	0.0391619
LOC104000360	2.9082	7.49537	0.00121688	0.0391619
LOC103982861	1.79011	4.84013	0.00121725	0.0391619
LOC103987774	-1.1001	6.17341	0.00122059	0.0391626
LOC103999095	-3.10124	0.860053	0.00122072	0.0391626
LOC103994659	-1.64141	8.18006	0.00122142	0.0391626
LOC103994515	2.77203	6.10606	0.0012228	0.0391626
LOC103968758	1.9116	3.91748	0.00122743	0.0392538
LOC103990045	1.66599	3.7595	0.00122841	0.0392538
LOC103981137	-2.64876	1.0328	0.00123096	0.039291
LOC103979254	2.0759	1.97751	0.00124123	0.039574
LOC103971170	1.58759	3.77596	0.0012473	0.0397232
LOC103970579	-1.86845	2.95011	0.00125024	0.039772
LOC103975780	-3.09354	1.48548	0.00125355	0.0398014
LOC103993726	1.4469	5.33822	0.00125397	0.0398014
LOC103968666	-4.16222	1.44078	0.00125671	0.0398435
LOC103986028	1.24245	4.46763	0.00126719	0.040131
LOC103997045	-2.61481	2.64603	0.00127023	0.0401823
LOC103977535	1.22387	4.89745	0.00127548	0.0403035
LOC103981557	-6.56299	-0.34752	0.00129014	0.0406105
LOC103982017	-2.37428	1.91902	0.00129102	0.0406105
LOC103968501	1.69957	5.86804	0.00129144	0.0406105
LOC103972415	2.39309	3.84317	0.00129216	0.0406105
LOC103968769	1.54832	3.86527	0.00129236	0.0406105
LOC103973722	1.11488	5.69404	0.00129427	0.0406253
LOC103985674	-2.58391	3.49919	0.00129601	0.0406351
LOC103972208	1.95927	7.4196	0.00129864	0.0406415
LOC103979366	-1.85488	2.90353	0.00129908	0.0406415
LOC103996622	1.46993	2.97081	0.00130903	0.0409075
LOC103970764	1.52024	7.54274	0.00131645	0.0410941
LOC103982793	-4.83101	1.03021	0.00131803	0.0410982
LOC103993938	1.68404	4.3187	0.00132221	0.0411834
LOC103969822	-7.20362	0.220424	0.00132404	0.0411948
LOC103993574	1.37944	4.54817	0.00132766	0.0412051
LOC103999723	2.43238	2.72041	0.00132782	0.0412051
LOC103985467	-2.12513	2.37934	0.00132873	0.0412051
LOC103995751	1.42123	5.45443	0.00133142	0.041223
LOC103968462	1.88629	5.02357	0.00133226	0.041223
LOC103979599	-3.52055	2.60096	0.00133367	0.041223
LOC103993616	-1.88477	3.94471	0.00133913	0.0413469
LOC103986521	3.2578	2.41903	0.00134503	0.0414837
LOC103999438	4.67633	-1.16265	0.00134888	0.0415278
LOC103990888	-2.28302	3.96691	0.00135081	0.0415278
LOC103987288	-1.77509	4.91715	0.00135086	0.0415278
LOC103975324	-3.19646	2.74676	0.00136521	0.0419235
LOC103987068	-1.49492	9.39392	0.00137674	0.042232
LOC103974791	2.13926	2.15148	0.0013892	0.042568
LOC103972445	1.80905	5.20709	0.00139348	0.0426405
LOC103982445	-2.04381	2.44674	0.00139457	0.0426405
LOC103990418	-1.15506	4.44122	0.00139795	0.0426976
LOC103977383	-3.63203	-0.420808	0.00139981	0.0427085
LOC103986887	1.50786	4.7852	0.00140591	0.0428486
LOC103982707	-1.88136	4.7352	0.00140957	0.0429138
LOC103989103	6.64903	-0.454133	0.00141146	0.0429253
LOC104000828	-3.02328	4.52009	0.00141309	0.0429287
LOC103968559	-4.53795	2.62546	0.00142735	0.0433155
LOC103999223	2.65017	2.22087	0.00142949	0.0433343
LOC103970298	1.51941	3.43159	0.00143277	0.0433872
LOC103981859	1.80766	3.114	0.0014422	0.0436262
LOC103993207	-2.54155	2.08742	0.00144868	0.0437454
LOC103996089	-1.53652	4.60764	0.00144972	0.0437454
LOC103999954	1.10379	4.96436	0.00145077	0.0437454
LOC103994543	-2.23233	6.7808	0.00145627	0.0438304
LOC103985561	-2.71214	1.61044	0.001458	0.0438304
LOC103983353	-2.06527	5.95718	0.00145823	0.0438304
LOC103970716	1.57175	3.68904	0.00146158	0.0438845
LOC103975832	2.06516	3.62102	0.00146332	0.0438903
LOC103980807	2.94138	3.2829	0.00146546	0.0439079
LOC103995388	1.80409	2.75508	0.00146932	0.0439773
LOC103989707	3.55315	5.62824	0.00147472	0.0440511
LOC103989347	-2.67706	2.22677	0.0014749	0.0440511
LOC103992395	1.76299	3.01959	0.00148398	0.0442756
LOC103982007	-1.21907	3.91772	0.00149432	0.0445372
LOC103970372	-2.36022	3.10883	0.00150364	0.044768
LOC103980924	-1.92187	2.33945	0.00150761	0.0448104
LOC103996075	-1.88454	6.30167	0.00150916	0.0448104
LOC103997107	2.20615	3.10474	0.0015098	0.0448104
LOC103995058	-2.6583	2.84005	0.00151359	0.0448572
LOC103997953	1.02721	4.54743	0.00151455	0.0448572
LOC103987627	1.53761	2.82197	0.00151949	0.0449566
LOC103976389	-2.40136	3.91948	0.0015252	0.0450663
LOC103977172	-3.90718	8.44145	0.00152699	0.0450663
LOC103995704	-2.71001	2.82812	0.00152797	0.0450663
LOC103981349	1.0467	5.52152	0.00153487	0.0450713
LOC103999099	1.93509	3.82727	0.00153546	0.0450713
LOC103997570	-2.87704	3.3792	0.00153652	0.0450713
LOC103996482	2.21822	2.40145	0.00153664	0.0450713
LOC103970227	1.69208	4.84497	0.00153669	0.0450713
LOC103970849	-5.05713	0.311096	0.00154181	0.0450713
LOC103998706	-2.86551	1.21196	0.00154207	0.0450713
LOC103999349	1.19512	4.52479	0.0015423	0.0450713
LOC103968871	-2.55091	1.84052	0.00154258	0.0450713
LOC103971944	3.91534	3.10776	0.00154404	0.0450713
LOC103983822	-1.90551	2.43178	0.00155369	0.0453064
LOC103975385	1.31768	3.31683	0.00156517	0.0455035
LOC103981254	1.03159	5.33974	0.00156578	0.0455035
LOC103978606	-2.13186	2.17681	0.00156621	0.0455035
LOC103985649	1.86484	3.62279	0.00156687	0.0455035
LOC103991843	-3.47347	0.975	0.00158163	0.0458666
LOC103981479	1.25326	4.05515	0.00158261	0.0458666
LOC103989976	-3.5162	1.7931	0.00158475	0.0458817
LOC103978957	1.9282	4.03194	0.00158884	0.0459532
LOC103999202	1.47275	7.01436	0.00159069	0.0459597
LOC103987200	-1.57226	6.1278	0.00159316	0.0459609
LOC103974343	2.41257	3.12819	0.00159397	0.0459609
LOC103996773	1.93098	4.84498	0.00159795	0.0460027
LOC103986965	-2.2041	3.59456	0.00159867	0.0460027
LOC103998089	1.86256	6.44297	0.00160036	0.0460047
LOC103985201	3.83548	3.18017	0.00160448	0.0460701
LOC103974850	-6.48701	0.190818	0.00160589	0.0460701
LOC103983395	1.95726	5.15934	0.00160997	0.0461406
LOC103994239	-3.47484	1.64133	0.00161871	0.0463441
LOC103981884	1.60625	3.20405	0.00162543	0.0464897
LOC103976145	2.28828	3.20875	0.0016313	0.0466106
LOC104000171	-3.18933	4.61265	0.00163445	0.0466534
LOC103986561	1.92465	2.37281	0.00163732	0.0466883
LOC103995966	-1.72623	4.06355	0.00165156	0.0470321
LOC103979704	-2.46336	1.32506	0.00165269	0.0470321
LOC103970349	-1.47207	5.16419	0.00166026	0.0471279
LOC103978485	1.6527	4.69239	0.00166106	0.0471279
LOC103978779	-1.06039	5.64224	0.00166343	0.0471279
LOC103969210	-2.00065	6.00054	0.00166395	0.0471279
LOC103995447	2.26072	4.74801	0.00166438	0.0471279
LOC103998887	-1.59389	4.17605	0.00166792	0.0471812
LOC103991465	-6.85356	-0.0877601	0.00167128	0.0472291
LOC103987925	-3.80579	2.7345	0.00167811	0.0473749
LOC103985659	-2.36847	2.71392	0.00168114	0.047399
LOC103979918	-2.92314	3.20256	0.00168231	0.047399
LOC103973149	-3.34436	1.46474	0.00168812	0.0475154
LOC103997181	-1.35726	7.39211	0.00169248	0.0475911
LOC103986408	1.0998	5.50879	0.00170097	0.0477822
LOC103968598	-2.50935	1.37093	0.00170545	0.0478169
LOC103999183	2.07716	4.96947	0.00170558	0.0478169
LOC103992342	3.06907	1.45358	0.00170932	0.0478746
LOC103980586	1.43328	3.99877	0.00171952	0.0481047
LOC103991383	-2.38018	2.01251	0.00172093	0.0481047
LOC103991406	-1.46213	4.01542	0.00172531	0.0481794
LOC103971662	1.00841	4.86517	0.00173349	0.0483604
LOC103976897	-1.93648	3.85281	0.00173957	0.0484821
LOC103969713	1.96429	5.44928	0.00174823	0.0486758
LOC103985899	-3.18302	0.20444	0.00175011	0.0486803
LOC103973348	-2.16801	2.77771	0.00175654	0.048789
LOC103996783	1.39563	5.35302	0.00175847	0.048789
LOC103975789	1.3102	7.22245	0.00175918	0.048789
LOC103985606	-2.09943	3.11466	0.0017652	0.048908
LOC103984410	2.40574	7.60108	0.00176847	0.0489506
LOC103983267	-1.53117	4.08752	0.00177055	0.0489604
LOC103974615	2.66961	1.4325	0.00177326	0.048964
LOC103995341	-2.48882	2.11061	0.00177413	0.048964

## Sheet: Pseudomonas_48h_Full_List
NCBI Gene	log2FC	log2CPM	P-value	FDR
LOC103968644	4.88035	5.74403	3.11741e-29	8.83599e-25		Statistics and list of 1396 differentially expressed genes in treatment Pseudomonas 48h. See figure below.
LOC103980398	4.60773	6.10398	5.42394e-21	5.87857e-17
LOC103998091	-6.70182	5.14395	6.22202e-21	5.87857e-17
LOC103972371	4.75992	4.0554	1.27698e-20	9.04868e-17
LOC103968833	-4.12001	9.73619	1.89759e-18	1.07571e-14
LOC103986537	4.74879	4.54662	1.66194e-15	7.85102e-12
LOC103990723	3.48277	9.02686	7.54212e-15	3.05391e-11
LOC103970139	3.36564	4.28301	1.41583e-14	5.0163e-11
LOC103986984	5.26315	8.26089	2.29689e-14	7.23367e-11
LOC103985192	5.77339	7.00134	3.62544e-14	1.02759e-10
LOC103997319	5.14153	4.80505	1.54897e-13	3.99127e-10
LOC103996261	-3.02247	4.83492	1.89703e-13	4.48077e-10
LOC103992923	2.4844	4.78994	2.06897e-13	4.51098e-10
LOC103996582	-3.94218	7.10902	3.02021e-13	6.11463e-10
LOC103973318	-6.18488	3.75016	6.1234e-13	1.15708e-09
LOC103975650	5.90178	6.13877	9.02641e-13	1.59903e-09
LOC103987361	4.75756	7.62421	1.09049e-12	1.81816e-09
LOC103971288	5.61132	2.57586	1.18353e-12	1.86367e-09
LOC103971548	2.88184	4.18554	2.06411e-12	3.07922e-09
LOC103978608	-3.59882	4.56009	3.18488e-12	4.50948e-09
LOC104000307	3.42656	6.49535	3.40282e-12	4.50948e-09
LOC103986608	5.4144	7.8476	3.50016e-12	4.50948e-09
LOC103995969	-5.78358	6.13117	3.76062e-12	4.63439e-09
LOC103985522	4.81915	9.76509	4.24428e-12	5.0125e-09
LOC103975648	4.1567	8.84484	5.22193e-12	5.92042e-09
LOC103986775	4.73008	6.44166	7.71313e-12	8.40849e-09
LOC103998486	-3.91139	3.99581	8.17675e-12	8.58377e-09
LOC103977654	-4.23078	7.11085	9.12753e-12	9.23967e-09
LOC103998816	4.69561	6.63067	1.20455e-11	1.1773e-08
LOC103972338	2.76	6.86826	1.85439e-11	1.75203e-08
LOC103999795	-6.16544	2.16241	2.5468e-11	2.3286e-08
LOC103992540	2.71312	6.87287	3.45753e-11	3.03169e-08
LOC104000178	3.55486	8.1245	3.5297e-11	3.03169e-08
LOC103997814	3.85269	4.23757	4.20579e-11	3.50615e-08
LOC103989635	3.05826	7.96602	4.91841e-11	3.98307e-08
LOC103998703	4.04833	6.16606	5.80758e-11	4.5725e-08
LOC103978408	5.16154	5.58958	7.76506e-11	5.79845e-08
LOC103976295	-3.12496	4.49701	7.77382e-11	5.79845e-08
LOC104000746	-3.5355	7.82577	9.00792e-11	6.54668e-08
LOC103968378	4.45667	6.23639	9.47366e-11	6.71303e-08
LOC103972273	4.7783	3.00597	9.89714e-11	6.73496e-08
LOC103998047	5.00914	6.64086	9.97983e-11	6.73496e-08
LOC103998694	4.20854	6.44937	1.06468e-10	7.01796e-08
LOC103968345	5.94515	5.8046	1.09495e-10	7.05347e-08
LOC103977175	-6.03032	2.14854	1.29872e-10	8.18023e-08
LOC103999142	2.83211	4.5996	1.37775e-10	8.48936e-08
LOC103992213	6.23816	6.72706	1.53886e-10	9.28028e-08
LOC103975096	3.28366	5.83666	1.6262e-10	9.6027e-08
LOC103995280	3.9143	4.98725	1.99852e-10	1.15604e-07
LOC103998990	4.60467	3.93318	2.05501e-10	1.16494e-07
LOC103996200	3.02328	7.10648	2.19738e-10	1.22123e-07
LOC103999704	4.82835	7.41225	2.63753e-10	1.43766e-07
LOC103988171	3.87183	3.76905	2.77049e-10	1.48164e-07
LOC103977612	5.1846	5.03742	3.13622e-10	1.64617e-07
LOC103982340	4.47946	6.4883	3.34344e-10	1.72303e-07
LOC103986181	2.83032	8.66916	3.5697e-10	1.80678e-07
LOC103968921	4.37243	7.10432	3.63827e-10	1.80918e-07
LOC103986727	4.94487	6.35543	5.23291e-10	2.55727e-07
LOC103989520	4.38595	3.39833	6.7188e-10	3.22776e-07
LOC103987223	3.92544	6.10631	7.56821e-10	3.57522e-07
LOC103994454	3.30109	2.83038	1.03913e-09	4.82837e-07
LOC103984567	4.0769	5.8053	1.09073e-09	4.98638e-07
LOC103987692	3.62453	7.98006	1.18964e-09	5.35222e-07
LOC103992086	2.47982	3.94246	1.26985e-09	5.62386e-07
LOC103975278	3.6139	4.74288	1.39268e-09	6.07294e-07
LOC103996584	-2.9081	5.9103	1.47593e-09	6.29971e-07
LOC103999445	-4.11704	3.77583	1.48914e-09	6.29971e-07
LOC103972223	3.17797	5.74868	2.00251e-09	8.34693e-07
LOC103969608	5.62144	8.04688	2.18089e-09	8.9587e-07
LOC103979987	3.10299	7.48647	2.2272e-09	9.01825e-07
LOC104001019	3.56288	5.20216	2.37885e-09	9.49663e-07
LOC103992690	3.93015	8.55179	2.47047e-09	9.72541e-07
LOC103991938	-3.7734	11.434	2.78845e-09	1.08268e-06
LOC103975027	4.44468	8.4144	3.21715e-09	1.23226e-06
LOC103978549	-2.38735	5.37103	3.31703e-09	1.25357e-06
LOC103992496	3.90379	3.18063	3.50529e-09	1.30729e-06
LOC103992519	3.58985	7.37289	3.78913e-09	1.38949e-06
LOC103978481	3.30711	5.18657	3.82753e-09	1.38949e-06
LOC103992170	3.20165	7.61302	3.87277e-09	1.38949e-06
LOC103969152	3.15759	6.83292	4.05018e-09	1.43427e-06
LOC103992816	4.08679	5.52005	4.09878e-09	1.43427e-06
LOC103988504	3.77675	9.01421	4.20643e-09	1.45399e-06
LOC103995933	2.1582	6.87418	4.48948e-09	1.53313e-06
LOC103989554	5.11153	5.26914	4.795e-09	1.61797e-06
LOC103971804	-1.92208	6.28387	4.88358e-09	1.62847e-06
LOC103997858	2.43377	5.74986	4.96358e-09	1.6359e-06
LOC103997204	2.95839	5.66311	5.08187e-09	1.65564e-06
LOC103990849	4.37346	5.57914	5.42315e-09	1.74675e-06
LOC103990019	5.18148	3.55757	6.43255e-09	2.04859e-06
LOC103984804	2.21112	4.22271	6.75146e-09	2.12626e-06
LOC103974142	3.55992	7.01742	9.60612e-09	2.98246e-06
LOC103979997	5.00635	4.78545	9.68058e-09	2.98246e-06
LOC103978505	2.51259	8.42559	1.1922e-08	3.63353e-06
LOC103968611	3.74074	4.00821	1.26064e-08	3.80123e-06
LOC103993377	3.78498	6.95508	1.44807e-08	4.32042e-06
LOC104000196	3.88706	6.91704	1.55908e-08	4.60319e-06
LOC103971058	-3.8017	3.79153	1.60908e-08	4.70182e-06
LOC103989178	-2.25851	5.12812	1.89747e-08	5.48795e-06
LOC103977229	2.47367	8.21766	1.94063e-08	5.55608e-06
LOC103995455	3.22209	8.00378	2.22539e-08	6.30766e-06
LOC103972785	3.86199	4.8043	2.25218e-08	6.32036e-06
LOC103997682	4.3198	7.70236	2.32068e-08	6.44877e-06
LOC104000185	4.32069	3.83212	2.51939e-08	6.93296e-06
LOC103991030	-6.61798	6.9662	2.71188e-08	7.39091e-06
LOC103990944	4.22116	2.91174	2.84493e-08	7.67969e-06
LOC103979811	-1.998	7.27021	2.94203e-08	7.77945e-06
LOC103997922	3.82128	6.41921	2.94275e-08	7.77945e-06
LOC103997286	4.57239	6.25233	2.96423e-08	7.77945e-06
LOC103991469	-1.81377	5.70437	3.06513e-08	7.97046e-06
LOC103990508	3.43864	7.82717	3.13872e-08	8.05742e-06
LOC103986057	3.0483	4.17372	3.15543e-08	8.05742e-06
LOC103972451	3.54428	3.98473	3.21717e-08	8.12045e-06
LOC103980152	-3.65081	4.44629	3.23741e-08	8.12045e-06
LOC103987935	3.65951	3.95531	3.64038e-08	9.05114e-06
LOC103980249	-3.32428	4.00164	4.31837e-08	1.06435e-05
LOC103993528	3.12221	5.24717	4.42039e-08	1.0801e-05
LOC103982188	-6.6866	2.58398	4.62062e-08	1.11937e-05
LOC103980148	2.90761	7.15204	4.80606e-08	1.15137e-05
LOC103990102	3.98986	6.06826	4.83395e-08	1.15137e-05
LOC103991639	4.74557	6.32944	5.38816e-08	1.27268e-05
LOC103999385	2.64301	9.27367	5.53715e-08	1.28765e-05
LOC103997178	3.46681	6.62482	5.54238e-08	1.28765e-05
LOC103992294	2.04818	6.9504	6.27208e-08	1.44533e-05
LOC103987289	2.37801	6.95785	7.75638e-08	1.77296e-05
LOC103998361	3.18291	5.39928	7.84117e-08	1.778e-05
LOC103983146	3.84628	3.01508	7.91472e-08	1.78043e-05
LOC103984245	1.6707	4.46169	8.70555e-08	1.94291e-05
LOC103986499	4.23841	3.46141	9.27358e-08	2.05352e-05
LOC103983379	-2.06805	10.3902	9.36079e-08	2.05676e-05
LOC103989649	3.90341	3.5733	9.81307e-08	2.13955e-05
LOC103990214	-4.60469	7.76939	1.01099e-07	2.17186e-05
LOC103997576	5.02429	8.04815	1.01145e-07	2.17186e-05
LOC103992184	4.95963	5.51255	1.03981e-07	2.21597e-05
LOC103976012	2.46188	7.67944	1.11428e-07	2.35695e-05
LOC103972892	6.87734	2.46914	1.15388e-07	2.42263e-05
LOC103988314	3.92558	3.64745	1.18146e-07	2.46229e-05
LOC103973189	3.51262	4.58399	1.24715e-07	2.5695e-05
LOC103996088	2.41125	6.38455	1.25103e-07	2.5695e-05
LOC103989540	-2.56841	5.65507	1.26042e-07	2.57017e-05
LOC103979080	2.33658	8.7047	1.28846e-07	2.60857e-05
LOC103976263	2.66911	7.63761	1.33329e-07	2.66822e-05
LOC103969384	4.19577	3.91991	1.33675e-07	2.66822e-05
LOC103970659	-3.82077	3.84193	1.37233e-07	2.71102e-05
LOC103968821	-3.89825	4.87864	1.37732e-07	2.71102e-05
LOC103969204	-2.10918	5.01601	1.43481e-07	2.80471e-05
LOC103991615	4.46798	5.22779	1.45415e-07	2.81163e-05
LOC103983986	3.43638	4.25475	1.45819e-07	2.81163e-05
LOC103981700	4.70539	5.88656	1.51007e-07	2.89199e-05
LOC104000318	3.37154	4.88802	1.56005e-07	2.95995e-05
LOC103995106	-2.80921	5.10586	1.56644e-07	2.95995e-05
LOC103982259	4.11269	2.77822	1.69273e-07	3.1774e-05
LOC103992196	1.90259	4.09587	1.75198e-07	3.26697e-05
LOC103989668	4.40418	5.61405	1.80534e-07	3.34448e-05
LOC103983246	4.0142	6.9659	2.01027e-07	3.69994e-05
LOC104001030	3.77374	5.22785	2.05358e-07	3.75527e-05
LOC103987167	-3.76361	4.41332	2.07641e-07	3.77268e-05
LOC103999774	3.76201	5.13269	2.17774e-07	3.93159e-05
LOC103992986	-4.78659	1.45995	2.30772e-07	4.13988e-05
LOC103972919	2.44508	5.014	2.37462e-07	4.23309e-05
LOC103987224	2.9935	6.96563	2.42304e-07	4.27661e-05
LOC103988039	-1.97873	4.97792	2.42921e-07	4.27661e-05
LOC103989220	3.1241	6.59654	2.61443e-07	4.57428e-05
LOC103987834	-2.44524	3.23162	2.68475e-07	4.66849e-05
LOC103987539	4.09157	6.18508	2.7381e-07	4.73224e-05
LOC103982461	6.51746	4.7528	2.90876e-07	4.99673e-05
LOC103987115	-3.51664	2.49575	3.00956e-07	5.13873e-05
LOC104000780	4.40838	4.9049	3.09922e-07	5.26013e-05
LOC103975908	4.26837	6.41882	3.39223e-07	5.72317e-05
LOC103968977	2.36978	7.65751	3.53402e-07	5.92712e-05
LOC103978936	-2.05466	7.84216	3.55602e-07	5.92894e-05
LOC103982213	-2.69306	2.67331	3.6349e-07	6.025e-05
LOC103992275	4.3954	6.44112	3.76182e-07	6.19914e-05
LOC104000271	-2.07981	3.82462	3.78903e-07	6.20788e-05
LOC103977424	-3.56408	4.63391	3.84893e-07	6.26977e-05
LOC103984030	4.9709	3.25978	3.89187e-07	6.30349e-05
LOC103983871	4.85121	5.73955	3.99536e-07	6.43434e-05
LOC103970798	-1.8692	5.3873	4.04756e-07	6.45238e-05
LOC103986197	4.95485	4.89717	4.05209e-07	6.45238e-05
LOC103973577	3.85508	5.76098	4.22635e-07	6.69227e-05
LOC103988469	-3.73755	2.38772	4.43976e-07	6.99115e-05
LOC103973161	2.98471	7.82936	4.59657e-07	7.19807e-05
LOC103973007	3.33206	4.86198	4.64383e-07	7.23213e-05
LOC103997701	3.26833	5.82962	4.68141e-07	7.249e-05
LOC103996984	2.1962	5.185	4.70581e-07	7.249e-05
LOC103991591	3.64757	5.98399	5.12951e-07	7.85896e-05
LOC103995977	-2.81814	4.52917	5.2472e-07	7.99605e-05
LOC103986341	1.81586	4.65247	5.33818e-07	8.02647e-05
LOC103991704	1.78772	5.91162	5.35181e-07	8.02647e-05
LOC103998502	-2.46566	4.01732	5.35211e-07	8.02647e-05
LOC103992310	3.12249	4.76241	5.54977e-07	8.27908e-05
LOC103972957	4.42373	3.84099	5.8479e-07	8.67482e-05
LOC103968413	-3.68325	3.43628	5.88502e-07	8.67482e-05
LOC103971974	2.57078	6.87893	5.90686e-07	8.67482e-05
LOC103993575	3.4796	4.23628	6.0659e-07	8.82375e-05
LOC103995854	-4.34716	8.67163	6.07053e-07	8.82375e-05
LOC103970428	4.50274	5.97076	6.13464e-07	8.87144e-05
LOC103971103	-2.77843	4.55117	6.38686e-07	9.1893e-05
LOC103984147	-8.66425	2.54133	6.75688e-07	9.67258e-05
LOC103998289	-1.97426	6.4898	7.11276e-07	0.000101309
LOC103979132	-2.09114	4.33665	7.15277e-07	0.000101369
LOC103997381	2.2005	5.45928	7.1979e-07	0.000101501
LOC103992069	-2.2726	5.00288	7.60352e-07	0.000106467
LOC103989843	4.99716	3.50595	7.6252e-07	0.000106467
LOC103999647	3.29845	7.5402	8.21733e-07	0.000114013
LOC103976405	5.42285	2.32888	8.2461e-07	0.000114013
LOC103983591	-3.7826	4.80409	8.61489e-07	0.000118534
LOC103979920	3.90396	7.74058	8.97045e-07	0.00012283
LOC103976149	3.3249	6.62092	9.0845e-07	0.000123794
LOC103978033	4.76759	0.907154	9.44498e-07	0.00012809
LOC103970742	3.69253	5.93501	9.83198e-07	0.000132704
LOC103971078	5.04673	6.57545	1.06523e-06	0.000142489
LOC103988229	3.07503	5.69766	1.06575e-06	0.000142489
LOC103981745	4.30234	7.65758	1.07213e-06	0.000142669
LOC103990423	2.24703	6.77255	1.11969e-06	0.000148301
LOC103984099	4.77368	6.03512	1.12674e-06	0.00014854
LOC103991952	1.91497	5.21626	1.16751e-06	0.000153204
LOC103988712	-2.22559	3.28806	1.18108e-06	0.000154269
LOC103993803	-2.94341	8.95745	1.26672e-06	0.000164697
LOC103968359	-4.05662	5.50936	1.2779e-06	0.000165392
LOC103994530	2.41964	4.51383	1.35843e-06	0.000174633
LOC103973925	-1.79722	5.21071	1.36162e-06	0.000174633
LOC103976685	-4.08246	2.34222	1.39173e-06	0.00017769
LOC103997423	3.07957	6.11914	1.41459e-06	0.000179799
LOC103991748	4.00209	6.66092	1.59286e-06	0.000201554
LOC103995288	4.04106	3.92874	1.65022e-06	0.000207884
LOC103997830	2.99358	6.70198	1.77372e-06	0.000221656
LOC103984209	3.09598	7.14454	1.77648e-06	0.000221656
LOC103999297	2.02759	4.7535	1.78301e-06	0.000221656
LOC103978567	-2.28715	5.1902	1.82285e-06	0.00022562
LOC103981555	-5.29621	0.197692	1.87521e-06	0.000231091
LOC103996510	2.08164	5.89498	1.9073e-06	0.000234029
LOC104000374	-1.99432	4.31183	1.94546e-06	0.000237681
LOC103982436	4.06939	5.76161	1.96152e-06	0.000238615
LOC103981440	-2.4045	3.78709	1.99328e-06	0.000241442
LOC103979711	2.6213	4.35064	2.04928e-06	0.000246695
LOC103989633	-9.44839	0.568324	2.05405e-06	0.000246695
LOC103987058	3.08776	6.43997	2.08715e-06	0.000249191
LOC103996563	4.44058	4.17624	2.09242e-06	0.000249191
LOC103990260	2.99872	6.15722	2.11791e-06	0.000251171
LOC103977190	2.42101	7.13799	2.13514e-06	0.000252101
LOC103969263	2.58366	6.08966	2.14354e-06	0.000252101
LOC103974217	4.32464	3.49094	2.24054e-06	0.000262421
LOC103982255	2.8525	7.6006	2.28999e-06	0.000265662
LOC103985118	-3.45402	4.13317	2.29636e-06	0.000265662
LOC103993219	4.11237	3.12183	2.30337e-06	0.000265662
LOC103976540	3.50524	5.31068	2.30571e-06	0.000265662
LOC103974030	2.29459	9.14648	2.32169e-06	0.000266421
LOC103984282	3.08821	7.18903	2.43243e-06	0.000278003
LOC103972093	-3.23573	5.96556	2.50175e-06	0.000284778
LOC103976739	3.39391	4.71464	2.5646e-06	0.000290764
LOC103973170	3.02239	6.99926	2.61766e-06	0.000295597
LOC103975993	3.0669	6.60138	2.71627e-06	0.000305516
LOC103985241	9.47486	0.896796	2.80104e-06	0.000313805
LOC103993198	3.20609	5.27738	2.87373e-06	0.000320682
LOC103991493	2.0989	6.09858	2.89885e-06	0.000321658
LOC103981366	3.35291	7.24376	2.90518e-06	0.000321658
LOC103998066	-1.8048	6.09173	2.93642e-06	0.000323852
LOC103997079	-5.74044	5.11476	3.17155e-06	0.000348428
LOC103988681	2.1813	6.90369	3.43318e-06	0.000375714
LOC103975054	4.77842	6.30274	3.61393e-06	0.000393974
LOC103989579	3.64877	8.0628	3.75776e-06	0.000408084
LOC103977698	4.50481	5.05319	3.79081e-06	0.000410102
LOC103992536	2.80923	7.5773	4.02687e-06	0.000433984
LOC103970629	3.92756	3.789	4.0845e-06	0.000438526
LOC103996634	-2.16255	4.02142	4.34627e-06	0.000463815
LOC103998483	-2.83936	2.9033	4.35276e-06	0.000463815
LOC103999106	2.45802	6.86179	4.43839e-06	0.000471168
LOC103999272	4.63405	1.1165	4.56637e-06	0.000482944
LOC103987473	3.4242	4.88255	4.67008e-06	0.000492077
LOC103985304	-3.60286	5.7444	4.70919e-06	0.000494361
LOC103989091	-1.51481	5.84877	4.78856e-06	0.000500838
LOC103991150	3.87788	5.83406	4.82165e-06	0.000502444
LOC103984127	3.65181	3.58254	4.90272e-06	0.000509021
LOC103989913	3.38931	4.9116	4.93603e-06	0.000510609
LOC103992910	2.25796	9.27629	4.98517e-06	0.000513817
LOC103997697	-3.81388	6.11054	5.00951e-06	0.000514455
LOC103989093	-2.26441	7.05002	5.0496e-06	0.0005167
LOC104000137	3.5233	7.30459	5.07752e-06	0.000517688
LOC103989656	2.93278	8.12541	5.27112e-06	0.0005355
LOC103968681	-4.28932	1.37429	5.42848e-06	0.000549517
LOC103969056	2.71673	6.26787	5.61375e-06	0.00056625
LOC103995847	2.1216	5.46324	5.71153e-06	0.00057407
LOC103999288	-2.11655	6.0512	5.7477e-06	0.000575663
LOC103986620	2.99398	1.86467	5.92258e-06	0.000591091
LOC103982311	-2.06724	6.16034	6.13677e-06	0.000610318
LOC104000467	1.86	6.87736	6.27967e-06	0.000622346
LOC103980093	2.91777	3.4281	6.36473e-06	0.000628578
LOC103991382	-3.85951	3.4904	6.43329e-06	0.00063271
LOC103977071	-2.98734	2.98293	6.45122e-06	0.00063271
LOC103987432	-2.9554	3.08422	6.64375e-06	0.000649346
LOC104000016	5.75544	2.72837	6.74061e-06	0.000656549
LOC104000805	2.55171	4.8171	6.7854e-06	0.000658648
LOC103969642	2.46474	6.05451	6.98439e-06	0.000675651
LOC103973389	1.52546	4.0458	7.06015e-06	0.000680656
LOC103971544	-5.00789	1.45164	7.24232e-06	0.000695852
LOC103999492	2.0047	5.19132	7.31577e-06	0.000700535
LOC103979124	-3.66041	3.06128	7.4405e-06	0.000710079
LOC103977207	2.27165	4.96335	7.49714e-06	0.000713083
LOC103996223	-3.32477	4.46694	7.64326e-06	0.00072455
LOC103992117	2.19243	5.38843	7.79207e-06	0.000736195
LOC103969672	2.5449	5.10214	7.85627e-06	0.000739795
LOC103994887	-2.35836	3.32378	8.27378e-06	0.000774438
LOC103972300	5.66542	9.94279	8.29601e-06	0.000774438
LOC103971547	2.71008	3.90195	8.30613e-06	0.000774438
LOC103971621	-2.6415	5.11334	8.42136e-06	0.000780708
LOC103969209	-6.2342	4.17759	8.42847e-06	0.000780708
LOC103976280	4.9626	2.74375	8.76592e-06	0.00080932
LOC103970060	-1.36666	6.02449	8.87463e-06	0.000816696
LOC103970414	1.79544	5.01337	8.91444e-06	0.000817705
LOC103969045	-3.84772	4.87977	9.07254e-06	0.000829087
LOC103992465	-2.50277	6.78393	9.09702e-06	0.000829087
LOC103995679	3.25907	3.99504	9.51195e-06	0.000860865
LOC104000331	3.19919	6.92327	9.5128e-06	0.000860865
LOC103998196	-5.52954	4.73962	9.53682e-06	0.000860865
LOC103981359	-2.89752	4.97164	1.00372e-05	0.000903153
LOC103989972	3.03222	6.33855	1.0132e-05	0.0009088
LOC103983096	1.28794	6.11606	1.02826e-05	0.000918045
LOC103974847	4.89926	7.41448	1.02998e-05	0.000918045
LOC103979546	2.18712	6.58384	1.03528e-05	0.000918366
LOC103994478	-1.88771	4.0172	1.03682e-05	0.000918366
LOC103998933	3.09983	3.04406	1.0521e-05	0.000928996
LOC103974855	3.68829	4.741	1.05786e-05	0.000929082
LOC103972564	3.62198	2.91273	1.05876e-05	0.000929082
LOC103996162	2.68412	5.23433	1.06671e-05	0.000931471
LOC103986237	1.98648	5.28156	1.07307e-05	0.000931471
LOC103972057	5.35393	4.17236	1.07312e-05	0.000931471
LOC103991371	2.90646	6.57641	1.07462e-05	0.000931471
LOC103999733	-4.4962	3.1135	1.1217e-05	0.000969315
LOC103983700	-3.2698	4.62297	1.13824e-05	0.000980613
LOC103971208	-4.27403	1.75433	1.14493e-05	0.000983388
LOC103977472	-3.22133	3.38215	1.17169e-05	0.00100333
LOC103978375	-2.28994	5.65341	1.18218e-05	0.00100927
LOC103988038	2.41412	8.44821	1.22316e-05	0.00103966
LOC103993224	2.85915	4.83063	1.22511e-05	0.00103966
LOC103992644	-1.61035	7.40528	1.24148e-05	0.0010504
LOC103992834	4.42715	5.79364	1.26433e-05	0.00106655
LOC103977104	2.57667	3.09856	1.28847e-05	0.00108369
LOC103987496	-2.55873	6.95856	1.32766e-05	0.00111152
LOC103981407	2.05921	6.15724	1.3294e-05	0.00111152
LOC103983168	2.74856	7.07208	1.38581e-05	0.00115527
LOC103991228	5.44724	1.66014	1.39296e-05	0.00115661
LOC103999299	1.51753	5.24573	1.39557e-05	0.00115661
LOC103990684	-1.54255	4.24849	1.40436e-05	0.00115849
LOC103986657	2.49885	6.01913	1.4093e-05	0.00115849
LOC103968356	3.15069	2.27215	1.41011e-05	0.00115849
LOC103980429	2.15062	2.72134	1.42442e-05	0.00116687
LOC103974335	1.41832	4.34883	1.43147e-05	0.00116927
LOC103977167	2.60082	4.3413	1.44593e-05	0.0011767
LOC103994336	2.999	3.91425	1.44887e-05	0.0011767
LOC103989339	-3.17777	6.9253	1.53794e-05	0.00124547
LOC103987503	2.89766	4.24974	1.54663e-05	0.00124894
LOC103976440	1.52062	5.97904	1.5632e-05	0.00125873
LOC103972282	2.16758	8.76365	1.57018e-05	0.00126077
LOC103998006	-3.34814	5.46339	1.59388e-05	0.00127619
LOC103978845	5.58295	0.0906357	1.63723e-05	0.0013072
LOC103990407	-1.39349	3.99726	1.6814e-05	0.0013387
LOC103985615	2.48068	5.93322	1.69998e-05	0.00134842
LOC103995242	-3.15889	5.16956	1.70591e-05	0.00134842
LOC103991273	-2.62231	6.30295	1.7157e-05	0.00134842
LOC103996253	-1.8896	7.63325	1.71916e-05	0.00134842
LOC103984996	1.97245	3.5608	1.71922e-05	0.00134842
LOC103989841	4.62176	1.89528	1.72216e-05	0.00134842
LOC103998589	1.56757	3.86562	1.74868e-05	0.00136542
LOC103978994	1.96549	7.29774	1.75387e-05	0.00136571
LOC103970511	-1.86658	3.22396	1.77208e-05	0.00136652
LOC103993920	2.47998	3.15069	1.77216e-05	0.00136652
LOC103986066	-2.67481	6.676	1.77373e-05	0.00136652
LOC103995818	-1.94684	3.5769	1.77882e-05	0.00136652
LOC103986336	-1.64044	6.22204	1.77903e-05	0.00136652
LOC103997113	2.15831	6.90895	1.79336e-05	0.00137381
LOC103979137	-2.07041	3.23143	1.81947e-05	0.00139005
LOC103977103	2.22005	4.35487	1.84107e-05	0.00140277
LOC103995162	-2.69447	3.50991	1.88873e-05	0.00143523
LOC103995322	4.46753	3.52291	1.90202e-05	0.00143769
LOC103971124	2.13618	5.11524	1.90211e-05	0.00143769
LOC103998877	-2.1324	5.98652	1.91238e-05	0.00144161
LOC103994878	4.08188	4.26349	1.95476e-05	0.00146965
LOC103999997	5.18283	4.28635	1.99372e-05	0.00149353
LOC103977146	3.32534	7.00624	1.99706e-05	0.00149353
LOC103985441	-2.96633	4.77655	2.00764e-05	0.00149749
LOC103989406	-2.09209	3.99388	2.01769e-05	0.00149961
LOC103970293	3.31456	3.74576	2.02107e-05	0.00149961
LOC103998448	2.79569	5.76471	2.09528e-05	0.00155062
LOC103976374	-4.78266	1.43046	2.10192e-05	0.00155148
LOC103981473	-2.75255	2.45653	2.12305e-05	0.001563
LOC103980303	-2.89887	1.62986	2.16496e-05	0.00158834
LOC103999662	-2.67553	4.96622	2.16867e-05	0.00158834
LOC103981791	2.07546	5.06455	2.19016e-05	0.00159994
LOC103999312	-1.71893	6.09195	2.23002e-05	0.00162488
LOC103976855	1.48082	4.7384	2.26988e-05	0.00164785
LOC103972920	1.90551	2.51434	2.27318e-05	0.00164785
LOC103972357	-1.61033	4.96405	2.33717e-05	0.00168289
LOC103998622	2.49114	4.08249	2.34018e-05	0.00168289
LOC103980637	3.87272	2.43635	2.3413e-05	0.00168289
LOC103994503	1.50896	4.98902	2.34526e-05	0.00168289
LOC103989297	2.22017	4.72974	2.3682e-05	0.00169505
LOC103985017	3.10492	4.086	2.38682e-05	0.00170408
LOC103991960	-3.01593	5.10857	2.39536e-05	0.00170438
LOC103975985	2.22387	4.86339	2.39927e-05	0.00170438
LOC103980817	2.67119	3.25784	2.42128e-05	0.00171572
LOC103970068	2.00431	3.13023	2.4762e-05	0.00175026
LOC103976699	2.20879	7.87672	2.4935e-05	0.00175237
LOC103984247	4.28184	7.07821	2.49747e-05	0.00175237
LOC103968966	-2.70635	7.33555	2.49773e-05	0.00175237
LOC103973607	4.45581	5.29574	2.50545e-05	0.00175344
LOC103984237	4.39072	6.28264	2.56414e-05	0.0017901
LOC103983598	-2.48812	5.85479	2.62435e-05	0.00182326
LOC103990759	2.60082	7.43275	2.62451e-05	0.00182326
LOC103979664	-3.11804	3.64867	2.6403e-05	0.00182975
LOC103978794	-3.76997	8.21992	2.69423e-05	0.00186257
LOC103994095	-1.4932	8.60462	2.70752e-05	0.0018672
LOC103976779	2.21399	5.45719	2.79684e-05	0.00192412
LOC103972151	-1.80756	7.25216	2.80922e-05	0.00192795
LOC103976606	-5.75294	0.26569	2.8446e-05	0.00194752
LOC103989122	2.15957	5.78733	2.87181e-05	0.00195783
LOC103994674	2.76872	5.50606	2.87347e-05	0.00195783
LOC103971767	1.8082	5.05853	2.89214e-05	0.00196582
LOC104000733	-2.70542	3.36211	2.94877e-05	0.00199952
LOC103987747	3.07912	4.38297	2.99507e-05	0.00202607
LOC103968499	-1.60083	7.38191	3.05528e-05	0.00206188
LOC103991826	3.40575	5.76382	3.06784e-05	0.00206544
LOC103998725	3.48964	5.638	3.1234e-05	0.00209786
LOC103976586	-4.15556	6.34779	3.18635e-05	0.00213508
LOC104000458	1.45602	5.47267	3.30774e-05	0.00221119
LOC104000337	3.11484	6.5979	3.33085e-05	0.00222141
LOC103998554	1.98496	5.42709	3.34446e-05	0.00222524
LOC103970270	2.15773	5.30186	3.39579e-05	0.00225411
LOC103999747	3.06123	3.96351	3.42992e-05	0.00227144
LOC103996856	-2.44479	4.70037	3.45656e-05	0.00228374
LOC103969401	-2.31846	4.11663	3.4789e-05	0.00229242
LOC103969395	2.72062	7.06185	3.48586e-05	0.00229242
LOC103991966	3.70999	4.70746	3.51671e-05	0.00230736
LOC103983655	3.33713	1.756	3.61356e-05	0.00236542
LOC103978784	3.40905	5.07539	3.67275e-05	0.00239863
LOC103991942	1.47933	5.29915	3.74929e-05	0.00244299
LOC103982392	2.47267	4.2616	3.76753e-05	0.00244493
LOC103968540	1.57808	3.75541	3.7719e-05	0.00244493
LOC103985317	1.64379	7.34436	3.77814e-05	0.00244493
LOC103986747	-1.6576	4.36992	3.80374e-05	0.00245588
LOC103993226	3.1628	3.68812	3.82496e-05	0.00246397
LOC103989710	2.30449	4.16065	3.84436e-05	0.00247085
LOC103996704	1.81237	3.30627	3.88256e-05	0.00248975
LOC104000402	1.91757	5.92797	3.91451e-05	0.00250283
LOC103985709	-4.06969	3.42921	3.9206e-05	0.00250283
LOC103968395	-2.71898	7.07325	3.95646e-05	0.00252004
LOC103982031	3.51206	6.55442	3.9875e-05	0.00253412
LOC103993529	3.09621	5.82849	4.00548e-05	0.00253985
LOC103979345	-2.55396	1.77706	4.07297e-05	0.00257688
LOC104000155	-1.54444	5.46744	4.14806e-05	0.00261855
LOC103973637	1.31982	5.09709	4.17566e-05	0.00263011
LOC103987768	3.27467	3.75368	4.25696e-05	0.00267537
LOC103976936	3.14746	4.80943	4.28653e-05	0.00268522
LOC103972782	2.76743	6.07538	4.29762e-05	0.00268522
LOC103975026	3.19361	5.17287	4.30104e-05	0.00268522
LOC103992433	1.86961	8.75188	4.40747e-05	0.00274561
LOC103983858	4.94731	3.3729	4.62233e-05	0.00287314
LOC103995299	-3.22958	5.22946	4.63837e-05	0.0028768
LOC103998782	2.59547	1.96332	4.69907e-05	0.00290809
LOC103984200	3.11482	3.43002	4.71394e-05	0.00291093
LOC103998024	2.23994	3.88364	4.85817e-05	0.00299348
LOC103986376	-2.12769	2.67939	4.87627e-05	0.00299811
LOC103973875	3.38015	6.7585	4.91951e-05	0.00301815
LOC103995773	1.67889	3.56861	4.93352e-05	0.00302021
LOC103997560	1.68235	4.77574	5.17103e-05	0.00315122
LOC103975541	-1.91087	4.31784	5.17863e-05	0.00315122
LOC103999026	1.9393	4.00976	5.18089e-05	0.00315122
LOC103983524	2.23799	3.72836	5.21641e-05	0.00316604
LOC103976748	-3.22399	0.508328	5.25525e-05	0.0031828
LOC103971808	-2.05082	4.40196	5.39532e-05	0.00326066
LOC103984628	4.43068	6.81541	5.4387e-05	0.00327988
LOC103975211	-1.37371	5.98773	5.46097e-05	0.00328632
LOC103991501	-5.98314	2.88633	5.50707e-05	0.00330704
LOC103984566	2.44209	2.70375	5.60457e-05	0.00335848
LOC103992641	2.79165	4.59263	5.73575e-05	0.00342608
LOC103976629	-1.38217	6.09898	5.74636e-05	0.00342608
LOC103987161	5.50954	2.72033	5.75783e-05	0.00342608
LOC103991515	1.91039	7.89444	5.76612e-05	0.00342608
LOC103983206	1.47865	8.42168	5.78495e-05	0.00342608
LOC103981843	-1.83748	9.46132	5.79969e-05	0.00342608
LOC103996629	1.15535	6.35721	5.80795e-05	0.00342608
LOC103973250	-1.3902	7.1359	5.81409e-05	0.00342608
LOC103996472	2.87514	2.05348	5.88532e-05	0.00346086
LOC103989565	2.23917	4.43697	5.93553e-05	0.00347757
LOC103999470	-1.59115	4.66512	5.94157e-05	0.00347757
LOC103997200	1.52146	3.05301	5.95053e-05	0.00347757
LOC103996029	-1.92732	3.77105	5.96426e-05	0.00347842
LOC103990113	2.13091	3.05478	5.98168e-05	0.00348141
LOC103974563	2.75533	5.48699	6.18084e-05	0.00358995
LOC103979883	1.4464	5.02671	6.239e-05	0.00361632
LOC103998017	-2.82696	2.64294	6.26902e-05	0.00362631
LOC103979551	2.8986	4.564	6.32375e-05	0.0036468
LOC103981759	1.7984	4.47751	6.33018e-05	0.0036468
LOC103997368	1.88647	3.36706	6.67358e-05	0.00383684
LOC103974388	2.93482	2.94292	6.85837e-05	0.00392926
LOC103999315	2.39844	6.27733	6.86403e-05	0.00392926
LOC103989287	1.93264	4.88316	6.87593e-05	0.00392926
LOC103994582	1.68596	7.12568	6.94784e-05	0.00396237
LOC104000187	1.38187	4.83126	6.97779e-05	0.00397145
LOC103987488	1.17933	5.01503	7.004e-05	0.00397838
LOC103998260	7.27773	0.352969	7.05799e-05	0.00400103
LOC103999127	2.11524	8.01073	7.10588e-05	0.00401292
LOC103987156	-1.27236	6.08093	7.10727e-05	0.00401292
LOC104000396	2.72947	5.04054	7.14723e-05	0.00402746
LOC103977886	-1.39791	7.0686	7.25382e-05	0.00407941
LOC103991366	-3.87889	3.82593	7.31044e-05	0.00410311
LOC103993333	-2.80201	4.83311	7.3726e-05	0.00412203
LOC103986793	-1.90054	7.33146	7.37323e-05	0.00412203
LOC103996822	3.8806	2.65743	7.49251e-05	0.00418047
LOC103991346	-1.31611	8.14556	7.61326e-05	0.00423399
LOC103977230	-1.54658	5.37147	7.6263e-05	0.00423399
LOC103986543	1.33296	6.3507	7.63324e-05	0.00423399
LOC103969478	1.55133	5.54855	7.67194e-05	0.00424714
LOC103986025	3.66097	0.6357	7.70769e-05	0.00425861
LOC103993975	1.89255	4.05944	7.76978e-05	0.00428456
LOC103998736	2.60778	3.08802	7.8515e-05	0.00431293
LOC103999754	-4.06288	1.3979	7.85165e-05	0.00431293
LOC103984717	-2.08279	5.11205	7.96339e-05	0.00436585
LOC103982434	1.9766	5.61843	8.00938e-05	0.00438023
LOC103996869	-2.13718	4.99952	8.02053e-05	0.00438023
LOC104000931	1.13553	5.85868	8.06096e-05	0.00439384
LOC103974846	3.56403	8.83221	8.16231e-05	0.00444055
LOC103981952	3.18501	5.98793	8.22792e-05	0.00446767
LOC103999905	4.72397	5.14496	8.36796e-05	0.00453502
LOC103973608	2.23486	4.98703	8.63262e-05	0.00466343
LOC103994073	-2.42148	6.26351	8.63782e-05	0.00466343
LOC103979916	2.61403	2.06899	8.76908e-05	0.00471498
LOC104000872	1.41668	5.3553	8.77127e-05	0.00471498
LOC103992727	2.8947	2.54931	8.78319e-05	0.00471498
LOC103998693	2.8839	4.01002	8.81836e-05	0.00472491
LOC103992743	2.2898	3.74099	8.83772e-05	0.00472634
LOC103985238	2.86359	6.99607	8.88115e-05	0.00474063
LOC103968707	1.8406	3.31082	8.96322e-05	0.00476675
LOC103998004	2.2568	4.59684	8.96372e-05	0.00476675
LOC103968788	2.45442	6.19596	9.01043e-05	0.00478261
LOC103973550	-2.28199	5.91826	9.06465e-05	0.0048024
LOC103969199	-3.60005	8.52313	9.10474e-05	0.00481464
LOC103997578	5.62168	2.12564	9.22304e-05	0.00485786
LOC103976599	5.97506	1.38029	9.2475e-05	0.00485786
LOC103974976	-3.11532	6.14462	9.2503e-05	0.00485786
LOC103983818	2.37903	4.68619	9.26901e-05	0.00485786
LOC103986790	-1.96951	4.65543	9.27217e-05	0.00485786
LOC103982343	5.01398	2.00209	9.32979e-05	0.00487332
LOC103973510	-1.84676	2.25168	9.33606e-05	0.00487332
LOC103976880	2.18219	7.84358	9.45478e-05	0.00492514
LOC103984579	3.15049	7.39572	9.4701e-05	0.00492514
LOC103999381	1.65426	3.89412	9.57078e-05	0.00496839
LOC103994600	-1.65998	3.04256	9.58954e-05	0.00496903
LOC103968758	2.32939	3.91748	9.66795e-05	0.00500052
LOC103969564	1.85284	3.02846	9.71002e-05	0.00501313
LOC103979252	3.2831	7.77725	9.7347e-05	0.00501674
LOC103978378	2.76552	2.93978	9.78425e-05	0.00502512
LOC103993979	1.71276	5.28001	9.78644e-05	0.00502512
LOC103980177	3.16578	1.56427	9.83296e-05	0.00503988
LOC103994335	-1.59836	6.30054	9.93341e-05	0.00506932
LOC103982521	-5.48399	0.834285	9.93817e-05	0.00506932
LOC103979226	-2.60667	6.4546	9.94405e-05	0.00506932
LOC103976146	2.09074	6.97416	0.000100776	0.0051282
LOC103979164	-1.83381	4.42299	0.000102169	0.005188
LOC103979760	1.70354	3.59432	0.000102318	0.005188
LOC103974037	2.13527	6.65498	0.000102957	0.00521111
LOC103989081	2.51727	4.22122	0.000103334	0.00522015
LOC103996881	2.30384	6.55777	0.000103572	0.00522015
LOC103989689	1.57486	6.23033	0.000103745	0.00522015
LOC103986381	7.65214	-0.171422	0.000103873	0.00522015
LOC103979785	2.62789	7.2053	0.000104176	0.00522614
LOC103971944	4.96036	3.10776	0.000104919	0.0052469
LOC103973490	2.53518	4.54951	0.00010496	0.0052469
LOC103969136	2.33612	4.94522	0.000105996	0.00528164
LOC103976285	3.30309	5.68675	0.000106028	0.00528164
LOC103968489	1.76572	3.85091	0.000106671	0.00530438
LOC103971838	1.39406	4.08828	0.000107295	0.00532602
LOC103987158	-2.08154	7.02389	0.000107596	0.00533162
LOC103993175	-3.90986	4.27109	0.000108612	0.00537262
LOC103992107	2.48872	2.73832	0.000109721	0.005418
LOC103970104	-6.33728	0.937782	0.000110846	0.00545883
LOC103992187	3.1493	2.87506	0.000111089	0.00545883
LOC103973160	1.67884	4.06652	0.000111235	0.00545883
LOC103995950	1.76652	4.01554	0.000111318	0.00545883
LOC103983272	-2.01616	4.23641	0.000112445	0.00549625
LOC103986656	3.26323	3.2419	0.000112469	0.00549625
LOC103984056	2.92523	6.45117	0.000112934	0.00550949
LOC103996619	2.37076	3.76299	0.000113154	0.00551072
LOC103988609	2.34303	3.5734	0.000114749	0.00557093
LOC104000011	2.64237	2.95449	0.000114826	0.00557093
LOC103987544	-1.44659	5.18497	0.00011498	0.00557093
LOC103969924	3.05133	4.52349	0.000117736	0.00569475
LOC103998683	1.78898	7.16568	0.000118018	0.00569863
LOC103998403	-1.71963	5.26382	0.000118977	0.00573519
LOC103990082	-1.75843	9.13052	0.000119293	0.00574064
LOC103971205	-1.76066	3.69665	0.000120048	0.00576717
LOC103972669	2.38549	6.25966	0.000120369	0.00576969
LOC103996228	-1.49218	7.61936	0.000120507	0.00576969
LOC103976377	5.98327	1.01245	0.000121133	0.00578022
LOC103988016	-1.49377	5.74464	0.000121135	0.00578022
LOC103989706	1.68312	8.28144	0.000121588	0.00579207
LOC103992009	1.44389	2.68779	0.000122235	0.00581315
LOC103994607	-1.89863	6.67795	0.000122994	0.00583944
LOC103991989	-1.29187	7.15848	0.000124115	0.00588279
LOC103977295	1.88803	5.7788	0.000124441	0.00588839
LOC103974331	2.93138	2.25109	0.000124734	0.0058903
LOC103997404	-3.60811	3.07849	0.000124897	0.0058903
LOC103989444	-1.15561	4.88214	0.00012561	0.00591408
LOC104000655	-1.6631	3.59042	0.00012707	0.0059729
LOC103981925	2.21453	4.07319	0.000127598	0.00598779
LOC103975635	1.68561	4.24158	0.000128672	0.00602824
LOC103986274	1.23923	4.05772	0.000129022	0.00603466
LOC103994616	-3.94535	0.991049	0.000130322	0.00608541
LOC103986285	-1.28702	4.96649	0.000130907	0.00609876
LOC103994177	1.54377	5.79137	0.000131038	0.00609876
LOC103999922	-1.95177	5.99839	0.000132295	0.00614716
LOC103999741	2.01583	4.43987	0.000133167	0.00617754
LOC103987236	-1.94354	2.02699	0.000134829	0.00624442
LOC103971108	-1.58266	7.8362	0.000136388	0.00630634
LOC103984031	-1.74861	3.9455	0.000138853	0.00640986
LOC103998733	-2.31243	5.15284	0.000139289	0.00641954
LOC103980837	-1.60084	4.00161	0.000139623	0.00642141
LOC103990466	2.4931	2.80987	0.000139783	0.00642141
LOC103992692	3.03975	1.85698	0.000140301	0.00643478
LOC103997884	2.15603	6.46215	0.000141673	0.00648722
LOC104000739	2.17967	5.21885	0.000142599	0.00651726
LOC103984468	1.5817	3.21271	0.000142789	0.00651726
LOC103971926	-2.65928	8.82149	0.00014517	0.00661062
LOC103983920	-2.39832	3.08716	0.000145301	0.00661062
LOC103969336	1.6665	6.99504	0.000146552	0.00665686
LOC103969097	-1.31635	3.87639	0.000147392	0.0066843
LOC103968687	-1.37409	6.50714	0.000148736	0.00673447
LOC103996328	-1.07779	5.29112	0.000150734	0.00681405
LOC103970559	3.44159	0.685713	0.000153401	0.00692356
LOC103990904	-1.69163	4.1295	0.000154846	0.00696357
LOC104000847	2.191	2.25008	0.000154923	0.00696357
LOC103986001	1.83083	5.85838	0.000155025	0.00696357
LOC103983119	-1.63373	5.96461	0.000156736	0.00702931
LOC103976375	3.45322	5.80809	0.00015755	0.00705466
LOC103987688	2.05418	4.6744	0.00015842	0.0070687
LOC103996274	2.56113	4.89394	0.000158479	0.0070687
LOC103979906	2.79005	6.6386	0.000158612	0.0070687
LOC103997076	1.36136	6.79494	0.000159609	0.00709468
LOC103970658	-3.9303	0.6115	0.000159695	0.00709468
LOC103985332	-1.71113	7.10882	0.000161394	0.00715893
LOC103979167	2.59015	5.04958	0.000161718	0.00716209
LOC103992479	1.17769	5.10249	0.000162863	0.00720154
LOC103976102	3.18765	2.75502	0.00016348	0.00720454
LOC103975434	3.4988	4.59412	0.000163513	0.00720454
LOC103984498	2.33524	5.23382	0.000163693	0.00720454
LOC103979315	-1.61099	3.98334	0.000164412	0.00722494
LOC103996899	1.91818	3.59183	0.000166461	0.00730369
LOC103984666	2.34487	5.37803	0.000167534	0.00733939
LOC103992856	-1.65055	5.97333	0.000168063	0.00734717
LOC103974128	-1.52079	4.22661	0.00016823	0.00734717
LOC103982935	3.40122	6.9443	0.000168595	0.00735176
LOC103983616	2.94936	2.53248	0.000169197	0.00736668
LOC103972399	-1.30929	5.72732	0.000170266	0.00740185
LOC103986111	3.8898	2.32836	0.000170724	0.00741042
LOC103992106	-1.4202	6.04452	0.000172511	0.00747655
LOC103971263	-1.44969	4.54471	0.000173239	0.00748663
LOC103984169	3.11922	4.74894	0.000173558	0.00748663
LOC103969283	-4.90094	3.09172	0.000173982	0.00748663
LOC103997901	1.76993	5.20698	0.000174214	0.00748663
LOC103992421	2.02643	4.16755	0.000174251	0.00748663
LOC103994462	-2.33875	3.07956	0.000174329	0.00748663
LOC103991410	1.14597	5.08091	0.000176743	0.00757882
LOC103973859	1.87008	4.21107	0.000177466	0.00759833
LOC103973211	2.67603	4.82355	0.000178291	0.00762216
LOC103985911	4.38717	5.80592	0.000181148	0.00773262
LOC104000576	-5.35076	0.365254	0.000184172	0.00784989
LOC103977864	1.51186	5.51288	0.000186803	0.00795006
LOC103999070	4.07554	2.30632	0.00018999	0.00807359
LOC104000358	-1.90301	5.28871	0.000191802	0.00813836
LOC103978930	-2.65155	1.58644	0.000192499	0.00815064
LOC103999709	2.44568	4.58365	0.000192666	0.00815064
LOC103989206	-1.56529	4.72797	0.000193427	0.00817062
LOC103993094	-3.99993	1.96034	0.000194316	0.00819598
LOC103991544	2.17048	3.64807	0.000195744	0.00824217
LOC103971569	2.05082	6.9049	0.000196044	0.00824217
LOC103981847	-1.58996	8.7085	0.000196284	0.00824217
LOC103986497	2.44434	6.43189	0.000196853	0.00824615
LOC103969234	2.2906	3.05489	0.00019696	0.00824615
LOC103993271	1.39242	4.21434	0.000197261	0.00824656
LOC103978202	2.77949	6.3451	0.000198473	0.00828501
LOC103969749	2.1012	5.63602	0.000199681	0.00832317
LOC103978912	2.71794	1.0415	0.000201678	0.00839406
LOC103975393	2.4328	8.04083	0.000202677	0.00842328
LOC103981485	1.32566	3.15791	0.000203107	0.00842369
LOC103983225	2.01823	3.39655	0.000203281	0.00842369
LOC103987702	2.81246	5.36625	0.000205085	0.00848604
LOC103974645	-3.41943	2.75651	0.000205761	0.0085016
LOC103973979	-3.5438	0.722893	0.000209715	0.00865234
LOC103986621	2.64039	5.0368	0.000211186	0.00870037
LOC103985044	-1.70718	2.7463	0.000212729	0.00875123
LOC103992006	1.65707	5.95071	0.000214755	0.00882175
LOC103992023	1.69554	6.71831	0.000219201	0.00897994
LOC103973140	1.82372	4.68815	0.000219239	0.00897994
LOC103977682	1.30551	5.69773	0.000220808	0.00903114
LOC103989145	-1.40024	5.53268	0.00022354	0.00912314
LOC103995301	-1.20528	4.69444	0.000223701	0.00912314
LOC103972349	2.95052	2.42955	0.000227137	0.00924093
LOC103988957	2.47373	6.05963	0.000227241	0.00924093
LOC104001037	2.5889	10.2583	0.000229134	0.00929807
LOC103987091	-3.66568	2.31874	0.000229449	0.00929807
LOC103989222	3.90076	0.654492	0.000229631	0.00929807
LOC103993110	-1.40233	9.39898	0.000231585	0.00936385
LOC103994146	2.71066	2.2272	0.000233723	0.00943683
LOC103991950	1.62064	6.56637	0.000236582	0.00953865
LOC103969262	2.11587	2.52187	0.000240097	0.00966664
LOC103995030	1.83239	2.79937	0.000245335	0.00986351
LOC103997644	1.92365	8.03874	0.000246987	0.00990979
LOC103989273	-1.26952	4.93269	0.000247185	0.00990979
LOC103992722	2.21252	5.41525	0.000248127	0.00993351
LOC103968782	2.11183	9.03259	0.000248919	0.00993913
LOC104000996	2.53234	3.40567	0.000248969	0.00993913
LOC103988028	2.10433	7.63654	0.000249923	0.00995626
LOC103997382	-1.40123	4.45797	0.000250101	0.00995626
LOC103996583	-2.75753	4.58769	0.000250885	0.00997348
LOC103983052	-1.48346	7.43649	0.000251554	0.00998608
LOC103975647	3.87604	3.51879	0.000255158	0.0101149
LOC103976060	-2.33157	3.49926	0.000255895	0.01013
LOC103987525	2.16853	7.02549	0.000260756	0.0103081
LOC103976380	-4.7448	2.62962	0.000261816	0.010326
LOC103977717	-3.16909	6.13434	0.000262115	0.010326
LOC103977871	-2.02649	3.34426	0.000262304	0.010326
LOC103996010	-4.75146	-0.364256	0.000264516	0.0103987
LOC103985469	1.93867	4.33682	0.000264885	0.0103988
LOC103992413	-1.55894	4.93274	0.000269017	0.0105464
LOC103973504	1.67611	4.44125	0.000272496	0.010668
LOC103975356	2.84816	3.38749	0.000274569	0.0107343
LOC103970359	-1.6271	5.49986	0.00027605	0.0107774
LOC103973837	-1.74581	4.21575	0.000276977	0.0107977
LOC103970012	1.6704	3.79333	0.000277332	0.0107977
LOC103971401	-1.79956	3.68486	0.000278866	0.0108425
LOC103989687	2.49103	6.77761	0.000282596	0.0109725
LOC103999973	2.73252	3.92498	0.000283693	0.011
LOC104000231	2.14865	5.24936	0.000288357	0.0111389
LOC103980457	2.25988	6.24001	0.000288442	0.0111389
LOC103995451	-1.38124	5.9138	0.000288455	0.0111389
LOC103988575	2.33867	5.29426	0.000289988	0.0111829
LOC103983643	2.95393	8.7966	0.000290829	0.0112001
LOC103986762	-2.05321	2.83503	0.000292066	0.0112324
LOC103971388	1.46922	4.79275	0.000292609	0.0112381
LOC103971892	3.26929	3.39361	0.000293984	0.0112756
LOC103982437	1.44358	4.63626	0.000294681	0.0112871
LOC103986087	2.31936	3.94472	0.000296438	0.011339
LOC103984194	3.53912	7.08003	0.000297526	0.0113653
LOC103983528	2.7194	4.90078	0.000298519	0.0113768
LOC103983075	2.21412	7.5551	0.000298629	0.0113768
LOC103976026	1.21504	5.06814	0.000301144	0.0114572
LOC103993939	1.9699	7.59124	0.000301651	0.0114598
LOC103986118	1.9703	8.4835	0.000302374	0.0114598
LOC103977753	-1.89169	4.58885	0.000302426	0.0114598
LOC103989101	-2.22201	4.60261	0.000303347	0.0114794
LOC103995332	1.88733	4.25713	0.000304265	0.0114988
LOC103975374	3.3022	2.2212	0.000304951	0.0115012
LOC103978791	-1.15288	6.71598	0.000305163	0.0115012
LOC103990191	-1.54718	5.56048	0.000305545	0.0115012
LOC103989987	1.33979	6.00745	0.00031158	0.0117128
LOC103984472	-1.38771	5.14827	0.000312936	0.0117429
LOC103977767	-2.1826	2.64281	0.00031321	0.0117429
LOC103972000	1.83833	8.0438	0.000314447	0.0117737
LOC103983254	-2.14286	2.02103	0.000316128	0.011821
LOC103993385	-1.44142	3.69138	0.000317868	0.0118704
LOC103971749	2.21881	7.28415	0.000324818	0.012114
LOC103979211	-1.42785	4.75956	0.000327976	0.0122157
LOC103979451	-1.27492	5.85972	0.000330439	0.0122913
LOC103993324	-1.36474	4.41813	0.000331134	0.012301
LOC103996992	-1.2492	6.26489	0.000332766	0.0123455
LOC103989449	1.80634	4.73517	0.000333492	0.0123562
LOC103997181	1.55235	7.39211	0.00033472	0.0123855
LOC103995225	-2.82579	3.54174	0.000335252	0.0123856
LOC103982876	-1.55444	5.08452	0.000335596	0.0123856
LOC103978149	1.07897	6.72983	0.00033727	0.0124312
LOC103971017	-1.45084	4.24037	0.000341043	0.0125539
LOC103978991	1.38399	3.13965	0.000344647	0.0126701
LOC103999481	-4.61821	3.51935	0.000346108	0.0126883
LOC103994672	3.22471	6.63665	0.000346347	0.0126883
LOC103980815	1.82939	6.7324	0.000346484	0.0126883
LOC103975709	-2.90578	5.08422	0.000347823	0.0127209
LOC103978974	1.48991	5.24146	0.000350034	0.0127853
LOC103976145	2.61356	3.20875	0.000353401	0.0128845
LOC103975731	-1.72142	5.72293	0.000353974	0.0128845
LOC103982147	3.47849	2.80255	0.000354114	0.0128845
LOC103994671	3.26545	6.18568	0.000355495	0.0128927
LOC103997261	2.5249	5.21989	0.000355764	0.0128927
LOC104000193	2.65718	5.2242	0.000355977	0.0128927
LOC103977595	-1.76821	2.44418	0.00035616	0.0128927
LOC103970941	-2.78952	0.56713	0.00035786	0.0129377
LOC103978768	-1.33569	3.39351	0.000360649	0.0130219
LOC103999329	5.56147	2.25245	0.000361756	0.0130453
LOC103976360	1.31519	5.88644	0.000362326	0.0130493
LOC103985331	2.16401	4.12394	0.000366936	0.0131985
LOC103989587	2.63538	4.06419	0.000373111	0.013384
LOC103989883	3.08884	3.24986	0.000373149	0.013384
LOC103999177	2.81767	5.23956	0.000373509	0.013384
LOC103981365	1.22089	5.73524	0.000375988	0.0134558
LOC103985693	3.87683	2.89084	0.000381163	0.0136238
LOC103990768	-2.23524	5.6237	0.000382534	0.0136556
LOC103974933	-1.57732	6.25729	0.000383451	0.0136711
LOC103980419	1.36103	2.87877	0.000389285	0.0138604
LOC103979035	2.52513	4.35801	0.000389737	0.0138604
LOC103998463	3.10633	3.6371	0.000391517	0.0138996
LOC103991592	1.53403	4.89899	0.000391822	0.0138996
LOC103986084	1.54279	5.54007	0.000394399	0.0139609
LOC103981003	2.40941	4.82641	0.000394534	0.0139609
LOC103986053	2.73732	3.69163	0.000395832	0.0139894
LOC103977004	-7.82363	1.38966	0.000401505	0.0141694
LOC103977858	3.23292	1.6615	0.000401927	0.0141694
LOC103987634	2.66819	2.33038	0.000404212	0.01423
LOC103974337	-1.48774	4.3157	0.000404649	0.01423
LOC103989063	2.71849	6.44934	0.000406072	0.0142548
LOC103968401	1.81489	4.20754	0.000406362	0.0142548
LOC103997306	-1.64085	4.84164	0.000410712	0.0143727
LOC103969371	-2.08949	4.62189	0.000410735	0.0143727
LOC103992375	2.39851	7.22365	0.000411535	0.0143829
LOC103979874	2.9155	3.96521	0.00041339	0.01443
LOC103977369	1.78867	5.01007	0.000416444	0.0145187
LOC103985554	1.33382	5.41045	0.000423063	0.0147313
LOC103968411	1.1187	4.88029	0.000423656	0.0147339
LOC103997989	-2.42488	3.21364	0.000426144	0.0147835
LOC103986182	1.46927	3.34905	0.000426287	0.0147835
LOC103987363	1.88745	2.35874	0.000426648	0.0147835
LOC103994005	1.5148	3.5062	0.000431596	0.0149367
LOC103973095	-1.3765	5.51688	0.00043769	0.0151291
LOC103979352	2.24394	3.31812	0.000440091	0.0151936
LOC103987484	4.04928	1.42217	0.000443173	0.0152814
LOC103990156	1.68566	7.67166	0.000443752	0.0152828
LOC104000857	-1.54804	4.78003	0.000444593	0.0152931
LOC103987129	1.43847	4.28114	0.000449619	0.0154473
LOC103989088	1.7941	6.40884	0.000452188	0.0155167
LOC103973385	1.79503	4.57302	0.00045494	0.0155923
LOC103999910	-1.32906	5.05211	0.000456386	0.0156085
LOC103990600	1.61024	3.48821	0.000456516	0.0156085
LOC103990215	-1.26087	3.56082	0.000458657	0.0156508
LOC103975501	1.58997	3.70086	0.000458856	0.0156508
LOC103974634	1.80686	6.4079	0.000462497	0.015756
LOC103971867	-1.31148	6.00605	0.000468362	0.0159309
LOC103975350	1.35142	6.27958	0.000468755	0.0159309
LOC103974205	5.16291	6.52781	0.00047008	0.0159568
LOC103994186	1.90833	4.07351	0.000473618	0.0160421
LOC103982284	-1.77603	7.63187	0.000473997	0.0160421
LOC103987830	1.55057	4.37601	0.00047429	0.0160421
LOC103982451	1.15163	5.09689	0.000474887	0.0160432
LOC103986617	1.63212	4.7626	0.000476377	0.0160743
LOC103987054	1.75133	3.55971	0.00048248	0.0162321
LOC103987057	1.99138	5.6356	0.000482559	0.0162321
LOC103971827	1.49017	3.09556	0.00048277	0.0162321
LOC103986672	-2.61217	7.22278	0.000485018	0.016283
LOC103977720	1.53815	3.49399	0.000485434	0.016283
LOC103972950	-2.04231	1.72382	0.000493627	0.0165383
LOC103996047	-2.27578	2.49525	0.000498514	0.0166564
LOC104000538	2.06272	2.23336	0.000499256	0.0166564
LOC103986901	2.16921	4.73363	0.000499265	0.0166564
LOC103971495	-2.19093	4.45096	0.000499663	0.0166564
LOC103975215	-1.92658	3.32741	0.000500568	0.0166564
LOC103969917	-5.131	1.10443	0.000500679	0.0166564
LOC103983850	-1.67902	3.20287	0.000502407	0.0166943
LOC103972593	-3.74666	-0.633686	0.0005071	0.0168168
LOC103969392	3.22773	1.66076	0.000507281	0.0168168
LOC103991848	1.26934	4.6807	0.000508291	0.0168306
LOC103979948	-3.43163	1.79181	0.000509874	0.0168633
LOC103996416	2.91155	1.41076	0.000511743	0.0168755
LOC103968557	-1.51723	5.73525	0.00051197	0.0168755
LOC103995749	-1.88732	1.95833	0.000512443	0.0168755
LOC103982953	1.8938	3.70511	0.000512624	0.0168755
LOC103980020	-3.48062	0.65981	0.000513595	0.0168878
LOC103975825	2.00756	3.72415	0.000514326	0.0168923
LOC103975634	1.85158	7.49881	0.00051617	0.0169333
LOC103999646	1.68447	4.05265	0.000517219	0.016948
LOC103969007	-1.60802	3.41243	0.000517966	0.0169529
LOC103976866	-1.70385	6.90356	0.000521256	0.0170288
LOC103987889	3.10264	1.97726	0.000521485	0.0170288
LOC103988965	2.8873	0.698977	0.00052421	0.0170981
LOC103979182	1.79283	3.78287	0.000525159	0.0171093
LOC103995925	2.4272	5.0876	0.000526609	0.0171369
LOC103971597	1.56592	3.23288	0.000530252	0.0172356
LOC103969702	1.62362	3.8254	0.000536088	0.0174054
LOC103981249	1.24359	4.72183	0.000546504	0.0177232
LOC103978530	-3.38261	3.04073	0.000550434	0.0178303
LOC103983238	-3.37906	1.74976	0.000553012	0.0178934
LOC103974875	-1.3	3.25026	0.000557417	0.0180153
LOC103972899	-1.5755	4.73145	0.00055934	0.0180569
LOC103999086	2.33393	2.29297	0.000561785	0.0181152
LOC103995575	1.80141	10.0244	0.000565488	0.0182138
LOC103988927	-1.44855	5.70989	0.000567171	0.0182252
LOC103968355	-1.37546	6.59942	0.000567282	0.0182252
LOC103989001	1.47878	4.14041	0.000567769	0.0182252
LOC103987112	-1.16247	4.60791	0.000570522	0.0182928
LOC103990705	1.40779	4.76141	0.000573435	0.0183655
LOC103993510	1.7438	4.25787	0.000574171	0.0183683
LOC103971745	1.2477	5.11155	0.000586981	0.0187334
LOC103970438	-1.24848	5.12082	0.000587486	0.0187334
LOC104000637	-1.51564	4.49177	0.000588822	0.0187334
LOC103970759	-1.26286	4.52219	0.000589154	0.0187334
LOC103975970	-2.26406	3.82983	0.000589653	0.0187334
LOC103989523	-3.98361	2.81228	0.000589931	0.0187334
LOC104000160	-1.53253	3.29571	0.000590212	0.0187334
LOC103993474	2.3515	3.52678	0.000591142	0.0187371
LOC103973353	-7.79133	-0.824683	0.00059165	0.0187371
LOC103994365	-1.92154	4.55597	0.000593422	0.0187723
LOC103978607	-1.52249	2.72316	0.000594116	0.0187733
LOC103998441	1.21695	3.66357	0.000595731	0.0188033
LOC103990934	1.80654	4.45596	0.000596452	0.0188034
LOC103979428	-1.51008	7.59966	0.00059706	0.0188034
LOC103980465	1.20402	4.45136	0.00060127	0.018915
LOC103995447	2.48795	4.74801	0.00060406	0.0189817
LOC103973555	1.28329	4.7696	0.000604959	0.0189889
LOC103994129	1.63636	3.07233	0.00060941	0.0191074
LOC103975375	1.51917	5.06863	0.000612226	0.0191745
LOC103984002	-1.82214	2.42328	0.000614296	0.0192152
LOC103975164	2.61039	2.87898	0.000614881	0.0192152
LOC103982509	-1.6789	3.91248	0.0006191	0.0193257
LOC103989184	2.03034	2.22311	0.00062128	0.0193724
LOC103993496	2.66705	2.55752	0.000633646	0.0197363
LOC103990336	-2.52043	3.08214	0.000640095	0.0199153
LOC103985704	1.8068	3.04533	0.000644282	0.0200236
LOC103989371	-3.54088	0.181478	0.000646694	0.0200766
LOC103997675	3.50729	4.94944	0.000651935	0.0202171
LOC103981104	-1.19757	7.71538	0.000655187	0.0202958
LOC103981689	-2.88489	2.53322	0.000656493	0.0203132
LOC103997420	1.04998	4.3557	0.000657765	0.0203132
LOC103971281	-3.48546	4.39723	0.000657899	0.0203132
LOC103981200	-0.922228	6.12255	0.000659927	0.0203536
LOC103969264	1.68987	3.6252	0.000660997	0.0203645
LOC103979255	1.09281	5.21737	0.000664209	0.0204412
LOC103998248	1.35576	3.62737	0.000675961	0.0207603
LOC103982699	1.74924	4.16179	0.000676122	0.0207603
LOC103988811	-1.44979	6.20553	0.000677778	0.0207603
LOC103992699	-1.40542	5.07263	0.000677832	0.0207603
LOC103980004	-1.74734	3.57121	0.000678242	0.0207603
LOC103995980	1.19287	6.37956	0.000680847	0.0208176
LOC103993606	1.2519	5.63999	0.000683903	0.0208885
LOC103999254	1.62538	3.66939	0.000685446	0.0209131
LOC103987839	1.56435	4.28032	0.000686463	0.0209216
LOC103984866	1.48097	6.02096	0.000689725	0.0209985
LOC103977429	1.59107	4.67707	0.000693082	0.021078
LOC103971468	-1.83939	5.73421	0.000695062	0.0211156
LOC103979351	1.56139	4.51534	0.000698362	0.0211931
LOC103991401	-2.17333	2.76756	0.000699824	0.0212148
LOC103976700	-1.00903	6.65014	0.00070201	0.0212583
LOC103987581	2.4953	6.8945	0.000703281	0.0212741
LOC103994509	3.16062	1.70752	0.00070545	0.0213169
LOC104000009	3.19438	1.02626	0.000707105	0.0213329
LOC103983773	-2.47783	3.68845	0.000707484	0.0213329
LOC103979638	2.72977	1.69746	0.000715079	0.021539
LOC103984514	-1.51088	3.70217	0.000721579	0.021691
LOC103997416	1.72549	6.04292	0.000721853	0.021691
LOC103993650	2.14159	9.00305	0.000722422	0.021691
LOC103978170	-1.56091	5.6939	0.000726976	0.0217678
LOC103972914	2.07369	1.87646	0.000727132	0.0217678
LOC103993936	1.66554	4.22017	0.000727284	0.0217678
LOC103991516	1.73351	7.74818	0.000735788	0.0219991
LOC103986675	-1.63071	5.42909	0.00073868	0.0220623
LOC103982220	-2.83185	2.4845	0.0007395	0.0220636
LOC103999590	2.27511	2.33891	0.000746227	0.0222409
LOC103983614	0.928186	5.42076	0.00074787	0.0222491
LOC103988779	2.11226	7.09904	0.000748074	0.0222491
LOC103985740	1.57054	4.17883	0.000756655	0.0224807
LOC103982057	1.86887	3.96462	0.000760015	0.0225569
LOC103971067	1.94715	2.96662	0.000762355	0.0226027
LOC103998590	-1.26111	4.38505	0.000764303	0.0226368
LOC103979442	-1.2557	7.54809	0.000766845	0.0226884
LOC103971203	4.70955	2.68339	0.000769991	0.0227509
LOC103983533	2.52574	4.23267	0.000770563	0.0227509
LOC103997679	-2.97559	2.23546	0.000775978	0.0228869
LOC103986626	2.28654	4.18248	0.000777448	0.022897
LOC103980243	1.8953	3.48142	0.000778078	0.022897
LOC103973536	3.28273	6.67713	0.000779493	0.022897
LOC103985191	-3.26656	2.84779	0.000779552	0.022897
LOC103998624	1.81792	6.9514	0.000782233	0.0229364
LOC103968923	2.07522	2.9856	0.000782512	0.0229364
LOC103996951	-1.92051	3.43654	0.000783472	0.0229408
LOC103973053	1.73879	5.39066	0.000786209	0.0229972
LOC103970175	1.26145	6.02467	0.000787574	0.0230134
LOC103992805	-5.74581	-0.404484	0.000800405	0.0233642
LOC103974029	-1.09157	4.45905	0.000801521	0.0233642
LOC103988136	-1.31487	7.87349	0.000802052	0.0233642
LOC103969785	-2.05207	2.89852	0.000808085	0.0235158
LOC103972167	1.12168	5.26483	0.000811183	0.0235817
LOC103974528	3.99824	2.49877	0.000816565	0.0237138
LOC103988837	-1.4038	3.68689	0.000819565	0.0237766
LOC103983410	2.39358	0.833263	0.000823314	0.0238394
LOC103971364	2.3615	3.65806	0.000823413	0.0238394
LOC103991475	2.37943	6.27668	0.00082536	0.0238714
LOC103998715	-1.42632	3.53987	0.000827527	0.0239097
LOC103980391	-1.93347	4.7626	0.000829268	0.0239309
LOC103978825	1.71152	4.06901	0.00082995	0.0239309
LOC103995161	1.17882	6.16154	0.000830937	0.023935
LOC103974505	-1.74001	4.89389	0.000833189	0.0239755
LOC103999715	-2.33831	2.02702	0.000835059	0.024005
LOC103997154	1.67569	4.77858	0.000845766	0.024272
LOC103976576	2.04171	5.04807	0.000846061	0.024272
LOC103993389	1.61528	3.9687	0.0008569	0.0245581
LOC103970445	-1.83544	2.26763	0.000858464	0.0245781
LOC103992039	1.68773	3.79534	0.000863087	0.0246855
LOC103986142	1.91013	4.45895	0.00086424	0.0246877
LOC103986394	-1.16295	4.43929	0.000864905	0.0246877
LOC103989878	-1.99366	2.91797	0.00086769	0.0247423
LOC103996032	-1.47027	3.92885	0.000869503	0.024769
LOC103969565	1.61371	3.88882	0.000872764	0.024837
LOC103969451	3.03941	3.93419	0.000889477	0.0252872
LOC103980870	-1.88398	2.83104	0.000890409	0.0252883
LOC103992661	1.51098	7.32113	0.000894041	0.0253661
LOC103977957	3.12043	4.03921	0.000895366	0.0253782
LOC103980771	-2.36271	1.91198	0.000900102	0.025487
LOC103978518	-1.5213	2.34448	0.000902732	0.0254945
LOC103982333	-1.71088	3.12689	0.000902996	0.0254945
LOC103969254	1.10066	5.01053	0.000903064	0.0254945
LOC103968343	-2.62514	3.28117	0.000908053	0.025609
LOC103983145	1.64588	3.38641	0.000908929	0.025609
LOC103973432	-2.61041	5.12619	0.000910678	0.0256328
LOC103971689	1.06862	4.28619	0.00091323	0.0256792
LOC103978466	2.75521	3.02166	0.000917858	0.0257607
LOC103983807	1.04706	5.57091	0.000917947	0.0257607
LOC103983864	-1.21533	5.54538	0.000919786	0.0257868
LOC103987433	1.55595	4.24451	0.000920699	0.0257869
LOC103977002	1.56337	4.21252	0.000922071	0.0257998
LOC103971019	2.20012	7.73022	0.000925362	0.0258663
LOC103981697	1.69705	4.09278	0.000927355	0.0258761
LOC103971734	1.40129	4.01295	0.000927536	0.0258761
LOC103977163	1.49794	6.58633	0.00093118	0.0259522
LOC103992640	1.34796	4.54905	0.000936139	0.0260471
LOC103971991	3.04288	2.64318	0.000936424	0.0260471
LOC103986011	-1.19118	5.29755	0.000937435	0.0260497
LOC103983883	-1.2078	4.30399	0.000940581	0.0261115
LOC104000795	2.34908	5.97759	0.000944052	0.0261718
LOC103987987	-1.21173	6.35505	0.000944602	0.0261718
LOC103974511	-1.17143	8.43001	0.000946832	0.026208
LOC103999540	1.46967	6.14062	0.000951046	0.026299
LOC103974412	1.0964	6.17842	0.000952167	0.0263043
LOC103994179	-2.07896	3.96665	0.000955295	0.026365
LOC103971535	2.21273	6.80477	0.0009618	0.0265187
LOC103986374	-1.28371	7.54092	0.000965776	0.0265876
LOC103982771	1.32226	4.94708	0.000966172	0.0265876
LOC103992133	1.44788	4.53013	0.000970956	0.0266933
LOC103973298	1.94661	2.78313	0.000973151	0.026711
LOC103988401	5.22848	-0.295557	0.000973483	0.026711
LOC103968979	1.76212	2.84023	0.000977878	0.0268056
LOC103988947	-1.62148	4.27236	0.000981284	0.026873
LOC103981197	-1.28845	5.90248	0.000983373	0.0269042
LOC103986975	-1.41053	6.42841	0.000990832	0.0270821
LOC103972809	1.40115	3.87651	0.000991891	0.0270849
LOC103987519	-2.61625	7.98441	0.000994528	0.0271183
LOC103990620	1.39188	7.42602	0.000995028	0.0271183
LOC103971647	1.88142	2.90192	0.00100269	0.027301
LOC103989491	-1.39449	4.14453	0.00100537	0.0273246
LOC103983455	-2.59416	2.5369	0.00100549	0.0273246
LOC103995323	1.33897	4.04105	0.00100895	0.0273925
LOC103973348	-2.29727	2.77771	0.00101623	0.0275637
LOC103997881	2.06918	7.41118	0.00101759	0.0275742
LOC103996952	-1.52365	3.35153	0.00102157	0.0276557
LOC103982338	1.89388	4.84673	0.00102445	0.027707
LOC103989604	-1.23353	3.15453	0.0010286	0.0277752
LOC103988747	-1.96262	3.17763	0.00102893	0.0277752
LOC103977073	2.14842	8.46432	0.00103625	0.0279462
LOC103992798	-3.78188	1.24885	0.00104138	0.0280578
LOC103983933	-1.629	4.40872	0.00104474	0.0281165
LOC103986844	6.16688	1.75409	0.00104554	0.0281165
LOC103985477	-2.58866	2.39379	0.00104676	0.0281226
LOC103990697	1.33489	4.64394	0.00104781	0.0281243
LOC103995862	-2.20392	8.60539	0.00105036	0.028166
LOC103994658	-1.16368	2.94293	0.00105507	0.0282655
LOC103988593	1.17285	4.57595	0.00106031	0.0283399
LOC103970894	-1.33957	3.96348	0.00106083	0.0283399
LOC103988166	1.67526	5.03917	0.00106085	0.0283399
LOC103989727	2.08454	7.08294	0.0010626	0.0283601
LOC103981655	2.4747	2.38372	0.0010671	0.028409
LOC103999753	2.62179	2.20782	0.0010672	0.028409
LOC103992708	-1.15034	5.63381	0.00106744	0.028409
LOC103970064	1.6441	8.84739	0.0010718	0.0284521
LOC104000034	-3.44906	1.73097	0.00107242	0.0284521
LOC103979054	1.92165	8.5063	0.00107382	0.0284521
LOC103970588	-2.19093	4.90232	0.00107538	0.0284521
LOC103999729	1.79423	5.95086	0.00107622	0.0284521
LOC103977978	-2.51792	2.15278	0.0010766	0.0284521
LOC103978080	1.31014	5.04784	0.00107758	0.0284521
LOC103989382	1.71749	4.50929	0.00107774	0.0284521
LOC103993315	2.78233	2.4701	0.0010781	0.0284521
LOC103986890	-1.82977	4.52117	0.00108198	0.0285186
LOC103981769	-1.17225	4.15286	0.00108305	0.0285186
LOC103983914	2.36899	4.31248	0.00108363	0.0285186
LOC104000030	3.50718	1.02678	0.00108586	0.0285506
LOC103996553	-1.31508	3.22463	0.0010924	0.0286961
LOC103979033	1.17738	4.33146	0.00110042	0.02888
LOC103976161	-2.21299	4.20006	0.0011028	0.0289155
LOC103992164	-1.17667	7.89065	0.00110402	0.0289209
LOC104000097	-1.35096	3.60651	0.00110668	0.0289637
LOC103979922	1.94044	5.56085	0.00111027	0.0290123
LOC103995183	2.13428	5.05453	0.00111058	0.0290123
LOC103974678	-1.33375	3.54776	0.00111258	0.0290378
LOC103969797	1.52108	4.8936	0.0011147	0.0290664
LOC103999284	-1.09491	7.58395	0.0011179	0.0291131
LOC103997882	1.75324	3.19218	0.00112022	0.0291131
LOC103999980	1.65565	3.63355	0.00112067	0.0291131
LOC103987693	1.21664	5.37146	0.00112083	0.0291131
LOC103977445	1.42828	4.72213	0.00112163	0.0291131
LOC103987837	1.5444	4.70439	0.00112392	0.0291348
LOC104000010	1.65045	4.90671	0.00112452	0.0291348
LOC103988046	-2.64975	3.21746	0.00112622	0.0291522
LOC103970289	3.14311	2.01665	0.00112819	0.0291764
LOC103976733	-3.53472	0.710725	0.00112989	0.0291939
LOC103977670	2.15259	5.35947	0.00113474	0.0292566
LOC103992057	-1.90818	2.99775	0.00113542	0.0292566
LOC103969268	1.5242	4.76376	0.00113605	0.0292566
LOC104000153	-3.07977	1.31537	0.00113645	0.0292566
LOC103972381	0.917586	6.65792	0.00113815	0.0292566
LOC103992484	-1.8684	1.87646	0.00113851	0.0292566
LOC103982583	1.22194	4.8351	0.00114009	0.0292705
LOC103974656	3.17175	6.94503	0.00114151	0.0292724
LOC103978966	-1.30778	8.01789	0.00114223	0.0292724
LOC103978241	1.40263	4.00686	0.00115237	0.0294968
LOC103975328	-1.56038	6.2681	0.00115307	0.0294968
LOC103999594	-1.40305	3.4317	0.00115579	0.0295143
LOC103974143	1.95351	2.6972	0.00115583	0.0295143
LOC103974839	-1.24045	3.68475	0.00116124	0.0296256
LOC103992627	0.993496	10.0151	0.00116568	0.0297124
LOC103998226	-1.61595	1.91935	0.00117281	0.0298671
LOC103978948	-1.44585	4.92276	0.00117802	0.0299558
LOC103980478	7.10739	-0.27192	0.0011784	0.0299558
LOC103994026	3.14253	1.59159	0.00118253	0.0300338
LOC103974136	-2.1359	5.8812	0.0011851	0.0300721
LOC103995229	-1.08189	4.9962	0.00118793	0.030117
LOC103968757	1.90815	2.92465	0.00119769	0.0303372
LOC103970476	-1.72232	5.85176	0.00119937	0.0303527
LOC103977181	-1.98139	3.50655	0.00121104	0.0306206
LOC103985124	-2.19889	1.66328	0.00121825	0.0307755
LOC103987899	1.49173	2.93055	0.00122231	0.0308505
LOC103978072	-2.53534	0.280154	0.00122505	0.0308669
LOC103982399	-1.61935	8.87627	0.00122514	0.0308669
LOC103995187	1.91927	5.05369	0.00122895	0.0309355
LOC103982633	1.9929	3.58781	0.00123286	0.0309827
LOC103982502	-1.07054	5.17797	0.00123301	0.0309827
LOC103986223	-1.43034	4.42424	0.00123556	0.0310192
LOC103999539	-2.3134	4.98604	0.00123746	0.0310393
LOC103982729	1.01524	4.57787	0.00124447	0.0311876
LOC103969728	1.10742	5.92954	0.00124851	0.0312613
LOC103979912	1.81629	3.25989	0.00126245	0.0315824
LOC103995548	-2.05712	4.30265	0.00126471	0.0316049
LOC103983134	1.65914	4.60922	0.00126558	0.0316049
LOC103986681	1.7539	4.15895	0.00126757	0.0316249
LOC103990546	-2.18944	4.12873	0.00126872	0.0316249
LOC103972289	1.48997	4.31006	0.00126973	0.0316249
LOC103991700	-1.52012	5.49785	0.00127293	0.0316501
LOC103995431	1.72172	6.22809	0.00127297	0.0316501
LOC103991747	6.60342	-0.905688	0.00127644	0.031697
LOC103986721	-2.06281	4.07663	0.0012771	0.031697
LOC103980425	1.63342	2.91223	0.00127989	0.0317386
LOC103993267	-2.59597	0.732061	0.00128165	0.0317505
LOC103978157	1.38078	4.33517	0.00128261	0.0317505
LOC103981835	-1.39395	4.54994	0.00129344	0.0319661
LOC103992231	-1.2946	4.90534	0.00129413	0.0319661
LOC103992137	-1.42695	3.31626	0.0012947	0.0319661
LOC103984897	-1.06245	4.90372	0.00131532	0.032447
LOC103968822	-1.05636	3.99875	0.00131861	0.032484
LOC103984530	-2.95975	2.974	0.00131936	0.032484
LOC103996985	1.61624	3.38409	0.00132026	0.032484
LOC103982459	1.6315	4.32771	0.00132345	0.032507
LOC103979117	-1.06953	5.51642	0.00132506	0.032507
LOC103974382	-2.1477	1.53894	0.00132522	0.032507
LOC103975918	-2.18481	1.353	0.00132579	0.032507
LOC103969614	-1.50609	3.71554	0.00132844	0.032544
LOC103971105	-1.67516	2.79527	0.00133122	0.032584
LOC103983338	4.65894	-0.866356	0.00133519	0.0326529
LOC103973213	-1.05294	6.12755	0.00133834	0.0326979
LOC103974362	2.03142	5.98286	0.00133934	0.0326979
LOC103975280	-1.68972	6.05253	0.00134756	0.0328702
LOC103974334	-3.30667	2.74881	0.00135783	0.0330922
LOC103993419	1.77379	5.22974	0.00136728	0.033294
LOC103976575	1.44703	3.58492	0.00137806	0.0335277
LOC103970009	1.19703	2.75087	0.00138071	0.0335634
LOC103990299	-1.61795	4.95847	0.00138286	0.0335868
LOC103999912	-1.20457	5.85072	0.0013865	0.0336463
LOC103981293	-1.07672	5.1017	0.00139094	0.0337252
LOC103978952	-1.79965	4.89807	0.00139433	0.0337786
LOC103972519	-4.46843	1.84589	0.00139847	0.0338305
LOC103999841	1.6898	4.09234	0.00139886	0.0338305
LOC103982334	-1.2904	6.77591	0.00140171	0.0338704
LOC103998913	1.9808	2.46639	0.00141026	0.034035
LOC103991319	2.8375	3.68705	0.00141092	0.034035
LOC103987751	-1.3525	6.91636	0.00142039	0.0342344
LOC103968678	1.33615	4.18698	0.00143158	0.0344746
LOC103988646	3.21606	1.375	0.00143284	0.0344758
LOC103984741	-1.48269	2.09042	0.00144053	0.0346314
LOC103995819	-1.39362	6.64701	0.00144827	0.0347556
LOC103992587	1.77505	3.20924	0.00144828	0.0347556
LOC103973847	2.95811	1.47079	0.00144938	0.0347556
LOC103995321	3.12289	2.09421	0.00145385	0.0348334
LOC103994841	-3.86164	1.21592	0.00145646	0.0348664
LOC103971601	-1.58181	3.83414	0.00145981	0.0349165
LOC103978746	1.98603	7.70497	0.00146219	0.0349165
LOC103993786	1.27285	3.87537	0.00146225	0.0349165
LOC103981792	-1.85657	7.86664	0.00146547	0.0349641
LOC103975975	1.59305	3.83647	0.00146832	0.0349899
LOC103974706	1.36779	4.52466	0.00146924	0.0349899
LOC103987048	2.57101	3.7332	0.00147026	0.0349899
LOC103973111	-1.49773	7.26749	0.00147351	0.035038
LOC103976567	1.10843	4.99287	0.00147634	0.0350758
LOC103980353	1.32829	5.94283	0.00148519	0.0352386
LOC103991104	-4.64164	0.270872	0.00148568	0.0352386
LOC103989642	-1.18959	3.35737	0.00148912	0.0352561
LOC103985200	-2.0754	4.38673	0.00148938	0.0352561
LOC103989418	2.75243	4.95653	0.0014913	0.0352561
LOC103999944	-2.52128	2.84885	0.00149139	0.0352561
LOC103996641	-1.2889	6.35168	0.00149277	0.0352593
LOC103988382	5.87741	0.409186	0.00150426	0.0355011
LOC103994715	-1.31944	4.82799	0.0015081	0.0355619
LOC103999555	3.45066	2.09292	0.00151318	0.0356522
LOC103977529	-1.85249	2.63075	0.00152272	0.0358471
LOC103981927	2.2754	3.3814	0.00154023	0.0361612
LOC103972981	1.33011	4.39882	0.0015411	0.0361612
LOC103979856	1.33897	3.54259	0.0015418	0.0361612
LOC103982567	1.65547	3.57141	0.00154202	0.0361612
LOC103983132	1.93771	5.49044	0.00154244	0.0361612
LOC103983265	-1.39728	4.32965	0.00154863	0.0362763
LOC103979384	-0.974661	4.67127	0.00155739	0.0364513
LOC103998612	1.59197	5.33281	0.00155937	0.0364677
LOC103976708	-1.80348	2.47128	0.00156179	0.0364858
LOC103973055	-1.27314	5.09795	0.00156272	0.0364858
LOC103996921	-1.54527	3.58205	0.00156458	0.0364992
LOC103977550	-1.50548	2.5874	0.00156662	0.0365166
LOC103970316	3.22753	4.66947	0.00157014	0.0365688
LOC103992351	-1.49939	5.12175	0.0015715	0.0365702
LOC103984658	2.84428	2.28117	0.00157715	0.0366716
LOC103984857	-2.45025	3.35639	0.0015855	0.0368206
LOC103991699	-1.00948	4.50538	0.00158615	0.0368206
LOC103991904	1.51484	5.20106	0.00159645	0.0370294
LOC103975910	1.75978	7.94068	0.00160732	0.0372509
LOC103997928	1.7619	7.17844	0.00161633	0.0374292
LOC103985513	-1.09348	5.46337	0.00162093	0.037481
LOC103992763	-1.61443	5.23654	0.00162121	0.037481
LOC103982473	1.2477	3.79513	0.0016226	0.0374824
LOC103991797	1.49547	4.88734	0.00162578	0.0375254
LOC103978139	1.73705	4.96521	0.00162945	0.0375794
LOC103976908	-1.71473	2.42418	0.0016353	0.0376837
LOC103987110	1.47427	3.72973	0.0016432	0.0378349
LOC103985045	-2.0789	3.53154	0.00164665	0.0378836
LOC103982557	1.60327	7.41412	0.00164964	0.0379217
LOC103969312	1.1279	6.08467	0.00165846	0.0380936
LOC103986546	0.997511	5.71255	0.0016618	0.0381246
LOC103969121	1.92532	1.66947	0.00166251	0.0381246
LOC103996303	1.60434	4.90817	0.00166445	0.0381384
LOC103969635	-2.02776	7.87963	0.00167343	0.0383133
LOC103980441	1.62677	3.23701	0.00168028	0.0384389
LOC103999908	2.47797	4.09605	0.00168263	0.0384616
LOC103974196	2.25466	5.12792	0.00168533	0.0384924
LOC103984523	1.77926	1.57438	0.00169345	0.0385988
LOC103981754	2.58097	4.41876	0.00169379	0.0385988
LOC103986073	-3.33621	0.0978977	0.00169408	0.0385988
LOC103988099	-1.23795	7.10661	0.00169616	0.0386054
LOC103972319	-0.97684	7.2303	0.00169742	0.0386054
LOC103971123	1.28666	4.62377	0.00169845	0.0386054
LOC103978748	2.37303	1.52702	0.00170382	0.0386671
LOC103970168	-1.22725	4.71632	0.0017062	0.0386671
LOC103971965	-1.29581	5.52469	0.00170656	0.0386671
LOC103991005	1.31916	5.81048	0.00170662	0.0386671
LOC103986774	1.15631	6.16436	0.00171423	0.0388083
LOC103999180	-1.21085	4.70225	0.00172022	0.0389077
LOC103999475	1.55627	4.41296	0.00172136	0.0389077
LOC103972968	-1.51405	5.34503	0.00172278	0.0389087
LOC103971608	-1.97592	4.75922	0.00173021	0.0390072
LOC103969405	1.29118	5.47563	0.00173113	0.0390072
LOC103981045	1.266	4.40316	0.001733	0.0390072
LOC103979419	2.26484	1.53203	0.00173393	0.0390072
LOC103999658	1.71017	4.0586	0.00173402	0.0390072
LOC103999794	1.45091	5.98719	0.0017396	0.0390752
LOC103983595	2.10947	6.7382	0.0017398	0.0390752
LOC103971849	-1.16336	10.7234	0.00174332	0.0391233
LOC103975682	-1.14776	6.819	0.00175579	0.0393718
LOC103996617	-1.33283	4.44811	0.00176157	0.0394328
LOC103996618	2.11057	3.02087	0.00176218	0.0394328
LOC103984978	1.23903	5.07952	0.00176268	0.0394328
LOC103970182	1.38711	2.99202	0.00177312	0.0396338
LOC103969819	-1.13467	5.97223	0.00177446	0.0396338
LOC103994906	-2.03295	4.28215	0.00177759	0.0396724
LOC103998352	2.06972	4.41981	0.00178111	0.0397093
LOC103981558	1.55198	4.30026	0.00178204	0.0397093
LOC103972323	1.29326	4.28504	0.00178367	0.0397143
LOC103992424	1.58645	3.57683	0.00181459	0.0403294
LOC103992050	-1.65088	2.92139	0.00181473	0.0403294
LOC103996637	1.26017	4.75181	0.00181556	0.0403294
LOC103972992	1.06649	4.60378	0.00182638	0.040538
LOC103990058	2.15266	3.75285	0.00183344	0.0406629
LOC103989650	-1.41547	4.70333	0.00185034	0.0409784
LOC103971040	1.50098	4.05761	0.00185066	0.0409784
LOC103996519	2.82999	2.34177	0.00185201	0.0409784
LOC103999482	-1.33344	8.77706	0.00185655	0.0410469
LOC103976453	1.27056	5.34733	0.00185811	0.0410493
LOC103968609	1.83897	5.60873	0.00186533	0.041166
LOC103986009	-1.02918	4.15842	0.0018663	0.041166
LOC103980966	-1.3426	5.48667	0.00187037	0.0412238
LOC103980893	2.31744	10.5088	0.00187537	0.0412581
LOC103976857	1.16548	3.79173	0.00187597	0.0412581
LOC103982496	3.91105	1.26098	0.00187708	0.0412581
LOC103980156	1.03276	5.76355	0.00187871	0.0412581
LOC103993570	1.03126	4.60968	0.00187921	0.0412581
LOC103995404	-1.30566	7.9946	0.00188066	0.0412581
LOC103978409	2.15278	2.64455	0.00189037	0.041439
LOC103986811	1.51982	5.24272	0.00189896	0.0415952
LOC103971074	-1.04374	5.7398	0.00190612	0.0417198
LOC103974700	2.11411	1.97405	0.00191095	0.041764
LOC103981395	-0.988353	6.08059	0.00191109	0.041764
LOC103974177	2.70572	2.87012	0.00192509	0.0420328
LOC103988780	-1.33644	2.7516	0.00192635	0.0420328
LOC103973267	-1.5673	5.96394	0.00193235	0.0421282
LOC104000288	-2.48965	1.84548	0.00193409	0.0421282
LOC103977984	-0.937076	5.08425	0.00193519	0.0421282
LOC103992869	-0.955738	5.03598	0.00193678	0.0421305
LOC103978243	2.28299	5.76234	0.00194131	0.0421513
LOC103969480	1.46335	6.06414	0.00194153	0.0421513
LOC103984620	1.73667	2.52078	0.0019422	0.0421513
LOC103993273	4.79105	0.339674	0.00194594	0.0422002
LOC103983718	-1.33723	6.81479	0.00195438	0.0423508
LOC103979305	-1.18968	8.67623	0.00195636	0.0423614
LOC103995567	-1.31159	4.7372	0.00195909	0.0423881
LOC103991965	-3.05952	1.84865	0.00196587	0.0424747
LOC103994561	2.48803	3.04938	0.00196614	0.0424747
LOC103981309	0.922884	5.07569	0.00196759	0.0424747
LOC103988743	-3.15217	3.55178	0.00197138	0.0424836
LOC103991618	-1.18577	3.92017	0.00197205	0.0424836
LOC103993709	-1.43026	9.91603	0.0019725	0.0424836
LOC103974007	2.26132	3.68478	0.0019792	0.0425957
LOC103982523	-4.81317	0.0270414	0.00198977	0.0427905
LOC103972079	1.41136	6.55504	0.00200536	0.0430933
LOC103977674	1.17076	4.34096	0.0020163	0.0432955
LOC103994549	3.1681	3.09735	0.00201958	0.0433331
LOC103977605	1.78016	2.65146	0.0020238	0.0433907
LOC103996981	2.40523	5.82805	0.00203346	0.0435401
LOC103988519	-0.830331	5.77036	0.00203443	0.0435401
LOC103979396	1.10341	4.35902	0.00203608	0.0435401
LOC103980358	1.36439	4.48705	0.00203691	0.0435401
LOC103979030	2.7874	1.71082	0.00204301	0.0436376
LOC103982658	1.32476	6.2269	0.00204656	0.0436804
LOC103998189	-1.80144	4.37775	0.00205659	0.0438615
LOC103991932	1.96072	3.32761	0.00207701	0.0442374
LOC103994098	-1.43361	5.03749	0.00207733	0.0442374
LOC103995217	1.34293	4.93559	0.00208156	0.044294
LOC103984088	-1.21576	5.39821	0.00208934	0.0444262
LOC103988343	6.73344	-0.884016	0.00209685	0.0445527
LOC103986119	1.54603	4.05556	0.00210218	0.0446217
LOC103989877	-4.92084	-0.63508	0.00210325	0.0446217
LOC103987756	-1.29567	4.14341	0.00210675	0.0446625
LOC103978400	1.63464	8.19635	0.00211207	0.0447417
LOC103985410	-1.35585	5.3048	0.0021293	0.0450654
LOC103997445	2.09161	2.41875	0.00213053	0.0450654
LOC103978160	-1.15913	4.25636	0.00213384	0.0451018
LOC103994690	-1.83881	2.71498	0.00213682	0.0451198
LOC103975417	-1.12237	5.03578	0.00213912	0.0451198
LOC103984066	1.59296	4.53122	0.00214102	0.0451198
LOC103976791	-1.48058	4.6215	0.00214106	0.0451198
LOC103983558	-1.69877	3.8841	0.0021462	0.0451945
LOC103984981	-1.54273	4.05107	0.00214808	0.0452002
LOC103991729	0.894844	6.19949	0.00214967	0.0452002
LOC103992354	-2.46138	0.986589	0.00215125	0.0452002
LOC103983600	-0.979637	5.83081	0.00215364	0.0452168
LOC103981264	-0.9922	4.75646	0.00215686	0.045251
LOC103993560	1.32668	3.83526	0.00216233	0.0453049
LOC103978569	1.9159	3.35088	0.00216263	0.0453049
LOC103991674	-1.28089	7.05978	0.00216862	0.0453509
LOC103997617	1.55811	3.95242	0.00216922	0.0453509
LOC103982253	1.55222	3.14495	0.00216962	0.0453509
LOC103989714	1.39691	5.12264	0.0021746	0.0454215
LOC103977685	1.14308	4.54075	0.00219459	0.0458052
LOC103969030	1.99049	3.72501	0.00220094	0.0459039
LOC103978011	1.37066	2.97305	0.00220917	0.046029
LOC103969607	1.68489	3.14921	0.00221018	0.046029
LOC103982595	1.80462	3.45044	0.00222739	0.0463532
LOC103980988	1.24834	3.23604	0.00223607	0.0464998
LOC103997039	2.8945	3.44519	0.00225841	0.0469298
LOC103999827	2.20979	5.3114	0.00226171	0.046964
LOC103987216	-1.13882	5.79897	0.00226439	0.0469853
LOC103985626	2.37922	2.58231	0.00227925	0.047259
LOC103982337	-1.46874	8.93799	0.00228259	0.0472937
LOC103985074	1.82741	3.80312	0.00229617	0.047502
LOC103979781	0.942634	5.02591	0.00229748	0.047502
LOC103974587	2.56004	1.71091	0.00229767	0.047502
LOC103994386	0.953877	5.1237	0.00230087	0.0475335
LOC103997997	-1.30012	7.03374	0.00230842	0.0476546
LOC103999101	1.58737	7.08274	0.00231308	0.0477161
LOC103992211	-5.38439	0.0524823	0.00231579	0.0477373
LOC103995381	1.7132	6.73452	0.00234267	0.0482562
LOC103971934	6.00387	1.52636	0.00235197	0.0484128
LOC103985111	3.34843	5.87772	0.00235762	0.0484936
LOC103986159	-1.24391	3.36222	0.0023652	0.0486143
LOC103982475	-1.27233	5.82826	0.00236982	0.0486436
LOC103968974	2.36495	6.83012	0.00237005	0.0486436
LOC103996408	1.50622	5.2861	0.00237266	0.0486619
LOC103985018	1.39446	5.47951	0.00237894	0.0487553
LOC103969135	1.36315	8.98396	0.00238489	0.0488421
LOC103993402	1.25744	4.62356	0.00239189	0.0488835
LOC103995108	1.69125	3.13477	0.00239216	0.0488835
LOC103987294	2.60631	3.13178	0.0023939	0.0488835
LOC103989221	3.18057	6.18147	0.00239427	0.0488835
LOC103992568	1.15904	3.73741	0.00239554	0.0488835
LOC103993266	-1.78401	4.36153	0.00240582	0.0490579
LOC103980396	-1.37886	4.45765	0.00241129	0.0491342
LOC103997030	1.92946	6.32881	0.00242705	0.0494197
LOC103975902	-1.03816	5.60756	0.00242981	0.0494405
LOC103970583	-1.20735	4.52923	0.00243373	0.0494785
LOC103989023	2.58299	3.62093	0.00243517	0.0494785
LOC103980597	-1.33357	3.8384	0.00244485	0.0496395

## Sheet: Pseudomonas_96h_Full_List
NCBI Gene	log2FC	log2CPM	P-value	FDR
LOC103968644	4.67133	5.74403	2.56766e-27	7.27777e-23		Statistics and list of 3542 differentially expressed genes in treatment Pseudomonas 96h. See figure below.
LOC103996584	-5.60213	5.9103	2.20163e-24	3.12015e-20
LOC103971548	4.20406	4.18554	5.71191e-23	4.17458e-19
LOC103968833	-4.78747	9.73619	5.89131e-23	4.17458e-19
LOC103996582	-5.78714	7.10902	1.4046e-22	7.96242e-19
LOC103972371	5.0006	4.0554	2.19244e-22	1.03571e-18
LOC103971804	-3.09936	6.28387	1.92317e-19	7.78719e-16
LOC103976295	-4.51899	4.49701	1.41548e-18	5.01504e-15
LOC103995969	-7.43768	6.13117	1.52547e-16	4.80421e-13
LOC103975648	5.19361	8.84484	2.22637e-16	6.31043e-13
LOC103980398	3.7932	6.10398	1.12816e-15	2.90696e-12
LOC103991938	-5.30633	11.434	7.53377e-15	1.77948e-11
LOC103989178	-3.1135	5.12812	8.32583e-14	1.81529e-10
LOC103981366	6.02566	7.24376	9.79602e-14	1.98327e-10
LOC103975650	6.15325	6.13877	1.82239e-13	3.44358e-10
LOC103970139	3.14338	4.28301	4.55688e-13	8.07252e-10
LOC104000746	-3.9792	7.82577	8.78554e-13	1.46481e-09
LOC103986537	4.13122	4.54662	1.28869e-12	2.02925e-09
LOC103970798	-2.61298	5.3873	5.30869e-12	7.91944e-09
LOC103985269	5.32199	5.37416	5.85925e-12	8.30373e-09
LOC103997576	6.97961	8.04815	1.31468e-11	1.77445e-08
LOC103997319	4.59449	4.80505	1.47792e-11	1.9041e-08
LOC103990723	2.94976	9.02686	1.58652e-11	1.91653e-08
LOC103980789	3.09763	6.2003	1.62281e-11	1.91653e-08
LOC103996984	2.94646	5.185	4.43009e-11	5.02266e-08
LOC103999445	-4.60611	3.77583	4.65331e-11	5.07282e-08
LOC103991469	-2.16523	5.70437	6.33942e-11	6.65499e-08
LOC103990496	3.11337	5.48261	1.29923e-10	1.31519e-07
LOC103986057	3.56102	4.17372	2.38449e-10	2.33055e-07
LOC103968936	6.74264	9.76291	2.51446e-10	2.37566e-07
LOC103980237	4.94607	4.8699	3.13477e-10	2.86605e-07
LOC103968611	4.20315	4.00821	3.27175e-10	2.86605e-07
LOC103980727	4.04421	5.45111	3.33685e-10	2.86605e-07
LOC104000931	1.82419	5.85868	4.20476e-10	3.50529e-07
LOC103994336	4.60459	3.91425	4.5587e-10	3.69177e-07
LOC103977073	4.51773	8.46432	4.70631e-10	3.70544e-07
LOC103978985	5.19373	5.13551	9.36007e-10	6.99778e-07
LOC103998463	5.99398	3.6371	9.38173e-10	6.99778e-07
LOC103992086	2.48959	3.94246	1.06669e-09	7.7524e-07
LOC103968567	6.34761	6.71703	1.196e-09	8.47485e-07
LOC103998816	4.09434	6.63067	1.24922e-09	8.63606e-07
LOC103976375	6.28742	5.80809	1.37282e-09	9.2646e-07
LOC103998066	-2.383	6.09173	1.45286e-09	9.57668e-07
LOC103975709	-5.53232	5.08422	1.77358e-09	1.14251e-06
LOC103993560	2.68024	3.83526	2.11307e-09	1.33095e-06
LOC103999505	4.76324	7.3419	2.245e-09	1.36819e-06
LOC103999142	2.61275	4.5996	2.26873e-09	1.36819e-06
LOC103990423	2.80905	6.77255	2.50161e-09	1.4772e-06
LOC103995544	8.52855	7.05755	2.98339e-09	1.72574e-06
LOC103983547	2.4229	4.33693	3.09102e-09	1.75224e-06
LOC103982461	7.92858	4.7528	4.18489e-09	2.32581e-06
LOC103990191	-2.60508	5.56048	4.81696e-09	2.62561e-06
LOC103969489	4.22922	6.30541	5.18603e-09	2.77345e-06
LOC103994413	3.07776	5.31034	6.36504e-09	3.34094e-06
LOC103998403	-2.68756	5.26382	7.13115e-09	3.62723e-06
LOC103979906	4.63319	6.6386	7.16643e-09	3.62723e-06
LOC103977587	3.41238	5.80561	8.05898e-09	4.00743e-06
LOC104000507	5.86785	10.4543	8.25498e-09	4.03412e-06
LOC103972451	3.70174	3.98473	8.82392e-09	4.23907e-06
LOC103996951	-3.49507	3.43654	1.12189e-08	5.29983e-06
LOC104000651	-2.19047	5.19632	1.20501e-08	5.58325e-06
LOC103983358	3.72296	5.49122	1.22129e-08	5.58325e-06
LOC103976712	3.93001	8.5406	1.27143e-08	5.72021e-06
LOC103972273	4.06764	3.00597	1.33633e-08	5.91828e-06
LOC104000178	2.9629	8.1245	1.48181e-08	6.46158e-06
LOC103988039	-2.17873	4.97792	1.5434e-08	6.62821e-06
LOC103998006	-4.65906	5.46339	1.72146e-08	7.25833e-06
LOC103981195	3.07706	5.74444	1.74134e-08	7.25833e-06
LOC103983145	2.85708	3.38641	1.77182e-08	7.27835e-06
LOC103975374	5.52948	2.2212	1.83849e-08	7.44429e-06
LOC103978936	-2.28714	7.84216	1.89301e-08	7.55709e-06
LOC103983096	1.64879	6.11606	2.08652e-08	8.21395e-06
LOC103971083	6.0868	6.41914	2.21628e-08	8.60522e-06
LOC103986341	2.02522	4.65247	2.36366e-08	9.05346e-06
LOC103995447	4.36791	4.74801	2.45737e-08	9.28687e-06
LOC103973220	4.99036	4.24676	2.64202e-08	9.81415e-06
LOC103970477	2.85296	3.93138	2.66614e-08	9.81415e-06
LOC103978608	-2.74976	4.56009	2.9338e-08	1.0661e-05
LOC103989649	4.06989	3.5733	3.0073e-08	1.07897e-05
LOC103974217	5.29241	3.49094	3.0759e-08	1.08056e-05
LOC103975482	4.06093	2.35052	3.08796e-08	1.08056e-05
LOC103986609	2.97174	3.90285	3.15622e-08	1.09098e-05
LOC103991445	2.27762	4.93057	3.27498e-08	1.11838e-05
LOC103992722	3.50619	5.41525	3.35033e-08	1.12007e-05
LOC103977229	2.42722	8.21766	3.35896e-08	1.12007e-05
LOC103986181	2.45369	8.66916	3.40381e-08	1.12183e-05
LOC103992196	2.00726	4.09587	3.51093e-08	1.13328e-05
LOC103991562	2.81442	7.91129	3.51852e-08	1.13328e-05
LOC104000360	5.58358	7.49537	3.75602e-08	1.19619e-05
LOC103989706	2.46438	8.28144	4.26173e-08	1.34216e-05
LOC103969500	3.01661	4.92704	4.66878e-08	1.4542e-05
LOC103989081	3.6905	4.22122	4.80223e-08	1.4795e-05
LOC103989695	4.22612	4.62511	5.09796e-08	1.55373e-05
LOC103978344	4.72151	7.15741	5.42297e-08	1.61951e-05
LOC103969029	3.18715	4.4611	5.42809e-08	1.61951e-05
LOC103992106	-2.09729	6.04452	5.5427e-08	1.62304e-05
LOC103987605	4.19442	7.06542	5.55445e-08	1.62304e-05
LOC103984105	4.29521	3.77725	5.72819e-08	1.65673e-05
LOC103972892	6.99235	2.46914	5.8746e-08	1.68192e-05
LOC104001032	3.15883	4.74986	6.17517e-08	1.75029e-05
LOC103985911	7.15519	5.80592	6.40999e-08	1.79886e-05
LOC103985522	3.53338	9.76509	6.89639e-08	1.91638e-05
LOC103996583	-4.38056	4.58769	7.04534e-08	1.93877e-05
LOC103973318	-4.11458	3.75016	7.40449e-08	2.00763e-05
LOC103977175	-4.45448	2.14854	7.43723e-08	2.00763e-05
LOC103976865	2.83783	6.45032	7.72684e-08	2.06613e-05
LOC103999795	-4.44377	2.16241	7.86395e-08	2.08314e-05
LOC103990718	2.68381	5.16242	8.09872e-08	2.12546e-05
LOC103977988	2.77471	4.02	8.31207e-08	2.16144e-05
LOC103986081	7.08518	5.0264	8.9508e-08	2.28798e-05
LOC103986440	3.34201	5.05599	8.96013e-08	2.28798e-05
LOC103999329	8.57867	2.25245	9.62073e-08	2.43473e-05
LOC104000361	4.58807	7.13559	9.7589e-08	2.44784e-05
LOC103999704	3.89935	7.41225	9.91307e-08	2.4647e-05
LOC104000307	2.5276	6.49535	1.01301e-07	2.49675e-05
LOC104000324	2.73746	3.77398	1.02364e-07	2.50121e-05
LOC103984804	2.01918	4.22271	1.04267e-07	2.52594e-05
LOC103997675	6.15907	4.94944	1.06619e-07	2.56104e-05
LOC103973847	5.25912	1.47079	1.13695e-07	2.70805e-05
LOC103994454	2.83372	2.83038	1.1588e-07	2.7371e-05
LOC103976978	2.22552	5.38308	1.1788e-07	2.75454e-05
LOC103973555	2.01362	4.7696	1.18562e-07	2.75454e-05
LOC103981791	2.63983	5.06455	1.21493e-07	2.79968e-05
LOC103983095	-2.62307	6.20295	1.32338e-07	3.00106e-05
LOC103979686	3.81425	5.18385	1.3235e-07	3.00106e-05
LOC103970154	5.65704	4.64686	1.33941e-07	3.01304e-05
LOC103999664	3.47079	6.63351	1.35766e-07	3.03004e-05
LOC103989066	3.04106	3.06624	1.39096e-07	3.0801e-05
LOC103968568	3.95243	2.55607	1.41596e-07	3.11117e-05
LOC103980457	3.42562	6.24001	1.56459e-07	3.39124e-05
LOC103992133	2.35028	4.53013	1.57232e-07	3.39124e-05
LOC103982660	3.47776	4.51023	1.57933e-07	3.39124e-05
LOC103994722	-1.96753	3.95912	1.74902e-07	3.72738e-05
LOC103994594	-2.26081	4.2113	1.85355e-07	3.89497e-05
LOC103985658	-3.29251	2.11412	1.85514e-07	3.89497e-05
LOC103983558	-3.04814	3.8841	1.88862e-07	3.9361e-05
LOC103990694	1.82119	4.50848	1.95071e-07	4.00975e-05
LOC104000699	2.58103	3.87588	1.95225e-07	4.00975e-05
LOC103994902	2.68189	3.88218	2.11379e-07	4.3103e-05
LOC103990831	3.00046	6.57906	2.17237e-07	4.39813e-05
LOC103979167	3.73114	5.04958	2.21898e-07	4.46061e-05
LOC103972282	2.64358	8.76365	2.29952e-07	4.58586e-05
LOC103993551	3.98434	7.54191	2.31364e-07	4.58586e-05
LOC103979997	4.39531	4.78545	2.3603e-07	4.64586e-05
LOC103986375	2.60551	4.89405	2.38771e-07	4.66739e-05
LOC103976263	2.6014	7.63761	2.54575e-07	4.94223e-05
LOC103986573	2.25414	3.62506	2.76833e-07	5.33779e-05
LOC103994969	2.33124	7.068	2.90603e-07	5.53604e-05
LOC103977104	3.0737	3.09856	2.91021e-07	5.53604e-05
LOC103991893	4.0959	8.69407	3.02688e-07	5.71959e-05
LOC103982252	3.18727	6.04209	3.06526e-07	5.74747e-05
LOC103974933	-2.32757	6.25729	3.08816e-07	5.74747e-05
LOC103969204	-2.03725	5.01601	3.10246e-07	5.74747e-05
LOC103991220	3.7455	6.12323	3.19298e-07	5.87674e-05
LOC103972957	4.53779	3.84099	3.42288e-07	6.25924e-05
LOC103994585	2.18396	4.74975	3.44542e-07	6.26007e-05
LOC103969395	3.45319	7.06185	3.50401e-07	6.32597e-05
LOC103983850	-2.52754	3.20287	3.5738e-07	6.39907e-05
LOC103997102	3.51574	5.78977	3.58965e-07	6.39907e-05
LOC103993975	2.47661	4.05944	3.64402e-07	6.45538e-05
LOC103977170	2.73111	5.07783	3.6971e-07	6.49413e-05
LOC103982502	-1.70762	5.17797	3.71172e-07	6.49413e-05
LOC103980771	-3.91822	1.91198	3.74199e-07	6.50692e-05
LOC103998902	-3.11032	5.7963	3.78682e-07	6.54474e-05
LOC103988469	-3.71864	2.38772	3.82137e-07	6.5558e-05
LOC103989635	2.29131	7.96602	3.84067e-07	6.5558e-05
LOC103992310	3.17409	4.76241	3.86755e-07	6.5558e-05
LOC103982980	2.59625	4.2431	3.89209e-07	6.5558e-05
LOC103998623	3.22965	4.08343	3.90887e-07	6.5558e-05
LOC103979666	-1.77671	4.87173	3.96281e-07	6.60717e-05
LOC103994382	9.12027	-0.356626	4.18875e-07	6.94303e-05
LOC103992627	1.56628	10.0151	4.39102e-07	7.236e-05
LOC103970762	6.25249	2.54694	4.57263e-07	7.4917e-05
LOC103986627	2.32894	3.9552	4.68439e-07	7.63071e-05
LOC103995799	2.86402	5.16205	4.98465e-07	8.07342e-05
LOC103999540	2.28858	6.14062	5.07165e-07	8.16767e-05
LOC103993131	3.7998	6.06392	5.11873e-07	8.19691e-05
LOC103977190	2.57554	7.13799	5.34539e-07	8.4658e-05
LOC103979709	2.66106	6.68062	5.34638e-07	8.4658e-05
LOC103995390	2.04397	7.35023	5.38816e-07	8.48456e-05
LOC103990684	-1.79665	4.24849	5.61613e-07	8.79467e-05
LOC103978934	2.93633	4.21679	6.03485e-07	9.39845e-05
LOC103968557	-2.22654	5.73525	6.08772e-07	9.42898e-05
LOC103979786	1.44193	5.57338	6.22777e-07	9.59348e-05
LOC103987775	4.65076	4.88568	6.29534e-07	9.64514e-05
LOC103992986	-4.48882	1.45995	6.47937e-07	9.81823e-05
LOC103999171	2.37537	5.98598	6.50566e-07	9.81823e-05
LOC103986011	-1.8179	5.29755	6.51223e-07	9.81823e-05
LOC103975164	3.96924	2.87898	6.78543e-07	0.00010176
LOC103985313	2.87637	5.92036	6.86218e-07	0.000101875
LOC103997884	2.89185	6.46215	6.865e-07	0.000101875
LOC103980353	2.11551	5.94283	7.04708e-07	0.000104032
LOC103986626	3.52192	4.18248	7.48055e-07	0.000109859
LOC103969152	2.59545	6.83292	7.54118e-07	0.000110179
LOC103998091	-2.92354	5.14395	7.61439e-07	0.000110678
LOC103983652	2.30576	4.82329	7.92429e-07	0.000114595
LOC103969615	2.57791	6.01091	8.0565e-07	0.000115737
LOC103972434	3.12108	3.39195	8.08494e-07	0.000115737
LOC103996400	2.78104	4.6325	8.21193e-07	0.000116964
LOC103988927	-2.11091	5.70989	8.33656e-07	0.00011809
LOC103991942	1.77799	5.29915	8.37427e-07	0.00011809
LOC104000490	2.67385	7.13417	8.59517e-07	0.000120605
LOC103988947	-2.48288	4.27236	8.90605e-07	0.000124351
LOC103976061	3.71234	7.03508	9.18404e-07	0.000127604
LOC103986083	2.82132	5.42092	9.42269e-07	0.000130281
LOC103978850	3.87338	5.7238	9.63022e-07	0.000132504
LOC103981221	4.63832	4.34938	9.75433e-07	0.000133564
LOC103986336	-1.88209	6.22204	9.96016e-07	0.000135726
LOC103975144	4.75088	6.01597	1.03597e-06	0.000140496
LOC103976025	11.0764	3.23533	1.0665e-06	0.000143947
LOC103986274	1.57952	4.05772	1.09052e-06	0.000146492
LOC103968977	2.25717	7.65751	1.11274e-06	0.00014829
LOC103979056	2.2592	5.13461	1.11437e-06	0.00014829
LOC103989091	-1.61246	5.84877	1.13535e-06	0.000150291
LOC103994478	-2.08411	4.0172	1.14002e-06	0.000150291
LOC103968420	-2.12406	5.2895	1.14718e-06	0.000150536
LOC103984709	5.13874	9.36219	1.15273e-06	0.000150567
LOC103989913	3.648	4.9116	1.16987e-06	0.000152104
LOC103989037	4.49088	8.94409	1.18959e-06	0.000153962
LOC103996657	-3.12734	8.27359	1.23774e-06	0.000159466
LOC103989652	2.18586	5.55149	1.24523e-06	0.000159706
LOC103999647	3.23221	7.5402	1.26541e-06	0.000161562
LOC103996776	3.56279	4.29204	1.27246e-06	0.000161734
LOC103989036	3.32112	9.58795	1.279e-06	0.000161839
LOC103970692	2.73718	5.1593	1.33245e-06	0.000167853
LOC103987463	3.81401	5.54781	1.33915e-06	0.000167921
LOC103975791	2.57073	1.91787	1.34484e-06	0.000167921
LOC103997814	2.69352	4.23757	1.47544e-06	0.000183421
LOC103971232	1.79053	5.37201	1.48655e-06	0.000183994
LOC103981440	-2.41241	3.78709	1.5022e-06	0.000184172
LOC103986184	5.25582	9.39406	1.51469e-06	0.000184172
LOC103990072	3.60561	6.60442	1.5157e-06	0.000184172
LOC103990385	3.26347	4.33826	1.51748e-06	0.000184172
LOC103985332	-2.2166	7.10882	1.52048e-06	0.000184172
LOC103986657	2.79695	6.01913	1.53214e-06	0.000184249
LOC103983171	1.54495	5.35207	1.53411e-06	0.000184249
LOC103989901	6.41689	5.72877	1.58383e-06	0.000189417
LOC103998990	3.30218	3.93318	1.59209e-06	0.000189606
LOC103985511	1.98254	4.48048	1.61948e-06	0.000190886
LOC103975227	2.81144	4.74945	1.62087e-06	0.000190886
LOC103982689	3.77233	4.8822	1.62304e-06	0.000190886
LOC103969394	5.97479	6.00749	1.65863e-06	0.000194266
LOC103985668	2.00913	6.12611	1.67516e-06	0.000195394
LOC103968564	7.1987	0.584801	1.69107e-06	0.000196441
LOC103994781	2.07328	7.52709	1.80083e-06	0.000208337
LOC103984216	2.45456	5.30568	1.84758e-06	0.000212877
LOC103988745	-2.78106	5.52164	1.87733e-06	0.00021543
LOC103972845	2.00838	5.31684	1.90054e-06	0.000217213
LOC103990849	3.42051	5.57914	1.93811e-06	0.000220618
LOC103980704	2.17939	6.05186	1.96557e-06	0.000222848
LOC103988634	8.27834	5.14677	1.99064e-06	0.000224152
LOC103987655	5.08963	4.68653	1.99288e-06	0.000224152
LOC103992587	2.71238	3.20924	2.03105e-06	0.000226259
LOC103976721	-1.79323	4.21716	2.03512e-06	0.000226259
LOC103974414	-2.01265	4.44541	2.03556e-06	0.000226259
LOC103997178	2.96625	6.62482	2.04722e-06	0.000226666
LOC103978481	2.59629	5.18657	2.05739e-06	0.000226905
LOC103970184	3.88729	6.38057	2.08979e-06	0.000229585
LOC103972438	2.76575	5.49	2.13716e-06	0.000233883
LOC103992433	2.19165	8.75188	2.17028e-06	0.000235822
LOC103979889	2.30702	4.40624	2.17152e-06	0.000235822
LOC103978845	6.00816	0.0906357	2.21512e-06	0.000239639
LOC103981485	1.68922	3.15791	2.31617e-06	0.000249618
LOC103971944	6.44841	3.10776	2.34864e-06	0.000252159
LOC103982085	-4.17379	5.93387	2.3798e-06	0.00025454
LOC103997920	3.06155	3.30378	2.45286e-06	0.000261368
LOC103985321	1.98778	7.60494	2.47859e-06	0.000263121
LOC103984247	4.91939	7.07821	2.5633e-06	0.000271098
LOC103987578	3.01199	3.46097	2.5819e-06	0.00027205
LOC103976692	4.33754	4.83357	2.61888e-06	0.000274924
LOC103984309	2.75561	3.92434	2.6854e-06	0.000280867
LOC103983331	4.51759	7.14008	2.70906e-06	0.000281482
LOC103969731	2.25207	5.51386	2.71114e-06	0.000281482
LOC103993798	2.33067	4.65374	2.73078e-06	0.000282486
LOC103981468	3.02637	6.0647	2.74302e-06	0.00028272
LOC103981104	-1.66642	7.71538	2.81869e-06	0.000289467
LOC103973321	3.23675	2.43086	2.83145e-06	0.000289728
LOC103973721	3.22646	6.11143	2.85569e-06	0.000291157
LOC103991516	2.46204	7.74818	2.90459e-06	0.000295081
LOC103998703	2.73579	6.16606	2.91858e-06	0.000295444
LOC103984282	3.0595	7.18903	2.93011e-06	0.000295555
LOC103984628	5.35999	6.81541	2.94079e-06	0.000295581
LOC103986309	3.42831	5.37502	2.98115e-06	0.000297964
LOC103968634	2.37072	5.70489	2.98553e-06	0.000297964
LOC103988152	2.45448	6.59862	3e-06	0.000298358
LOC103992916	4.72967	3.51273	3.01204e-06	0.000298508
LOC103972338	1.85741	6.86826	3.10187e-06	0.00030634
LOC103991461	-2.19349	5.74116	3.14501e-06	0.000309424
LOC103979821	3.92727	3.33668	3.16005e-06	0.000309424
LOC103987553	2.52049	6.77509	3.16586e-06	0.000309424
LOC103978400	2.55448	8.19635	3.24133e-06	0.000315456
LOC103969642	2.56008	6.05451	3.24983e-06	0.000315456
LOC103972408	3.99112	3.31886	3.28301e-06	0.000317589
LOC103970316	5.15844	4.66947	3.30996e-06	0.000319107
LOC103999385	2.22624	9.27367	3.32454e-06	0.000319426
LOC103985356	2.40186	8.22983	3.38565e-06	0.000324199
LOC103968681	-4.4336	1.37429	3.43085e-06	0.000327129
LOC103999783	2.35821	4.78966	3.4448e-06	0.000327129
LOC103984678	2.02909	5.0601	3.45146e-06	0.000327129
LOC103972319	-1.46042	7.2303	3.46242e-06	0.000327129
LOC103973561	1.84347	4.74134	3.48566e-06	0.000328231
LOC103988761	-1.76343	3.97184	3.55096e-06	0.000333273
LOC103996618	3.23709	3.02087	3.59825e-06	0.000336597
LOC103982272	2.88051	3.08757	3.67902e-06	0.000342348
LOC103979546	2.30491	6.58384	3.68389e-06	0.000342348
LOC103991540	2.45396	4.71544	3.69853e-06	0.000342585
LOC103978252	3.93257	8.2275	3.74607e-06	0.000345858
LOC103990360	3.96233	3.20569	3.77199e-06	0.000347121
LOC103980205	-2.22408	3.41972	3.79884e-06	0.000348461
LOC103991383	-3.79331	2.01251	3.81434e-06	0.000348754
LOC103988681	2.16944	6.90369	3.83509e-06	0.000349121
LOC103978974	1.94738	5.24146	3.84299e-06	0.000349121
LOC103969315	-1.92319	3.66593	3.88096e-06	0.000351444
LOC103992551	2.37047	3.35146	3.92083e-06	0.000353103
LOC103990007	2.38634	5.19593	3.9242e-06	0.000353103
LOC103976374	-5.27247	1.43046	3.94925e-06	0.000354055
LOC103974634	2.4309	6.4079	3.95976e-06	0.000354055
LOC103998513	-1.93939	4.54043	4.06136e-06	0.000361997
LOC103977700	-1.79589	4.58207	4.16905e-06	0.000370281
LOC103972669	2.91569	6.25966	4.18043e-06	0.000370281
LOC103968458	4.95709	4.43931	4.21224e-06	0.000371937
LOC103995332	2.43588	4.25713	4.26312e-06	0.00037526
LOC103986625	5.94905	4.18536	4.28129e-06	0.000375322
LOC103969209	-6.5069	4.17759	4.30553e-06	0.000375322
LOC103999549	2.58481	4.4003	4.30862e-06	0.000375322
LOC103983955	2.06665	5.2554	4.31678e-06	0.000375322
LOC103976001	4.81587	7.2676	4.34013e-06	0.000376198
LOC103971974	2.34458	6.87893	4.36028e-06	0.000376792
LOC103974823	3.76681	7.76743	4.40956e-06	0.000379892
LOC103970719	-3.49269	2.56344	4.44873e-06	0.000382105
LOC104000458	1.61164	5.47267	4.55661e-06	0.000390189
LOC103985616	2.87155	7.40679	4.62866e-06	0.000394237
LOC103990561	10.7206	2.12564	4.63171e-06	0.000394237
LOC103969478	1.80652	5.54855	4.69868e-06	0.000398741
LOC103987361	2.80213	7.62421	4.76977e-06	0.000403566
LOC103968678	1.93829	4.18698	4.8545e-06	0.00040904
LOC104000096	2.45441	4.30686	4.87627e-06	0.00040904
LOC103986901	2.92343	4.73363	4.87777e-06	0.00040904
LOC103972753	1.90736	5.7088	4.93817e-06	0.000411504
LOC103982183	2.75536	7.10743	4.94408e-06	0.000411504
LOC103987612	5.70738	6.12254	4.95454e-06	0.000411504
LOC103984468	1.91438	3.21271	4.96523e-06	0.000411504
LOC103987662	3.71548	4.44782	5.00372e-06	0.000413486
LOC103981466	5.74888	3.01139	5.16487e-06	0.00042456
LOC103968851	2.54376	6.15369	5.1677e-06	0.00042456
LOC103971050	1.7878	4.33208	5.18359e-06	0.000424635
LOC103978408	3.32681	5.58958	5.34699e-06	0.00043396
LOC103968723	1.94635	6.05053	5.34755e-06	0.00043396
LOC103971310	3.03448	5.59113	5.35309e-06	0.00043396
LOC103998089	2.77415	6.44297	5.35866e-06	0.00043396
LOC104001019	2.62122	5.20216	5.40874e-06	0.000436767
LOC103986775	2.89932	6.44166	5.44118e-06	0.000438139
LOC103984666	2.8905	5.37803	5.47465e-06	0.000439585
LOC103975328	-2.23131	6.2681	5.54391e-06	0.000443889
LOC103975278	2.60943	4.74288	5.56913e-06	0.000444652
LOC103986087	2.96615	3.94472	5.71182e-06	0.000454763
LOC103987814	2.9858	8.2513	6.01308e-06	0.000476373
LOC103999908	3.74305	4.09605	6.01685e-06	0.000476373
LOC103981875	2.78101	5.39516	6.04988e-06	0.000476918
LOC104000187	1.57542	4.83126	6.05739e-06	0.000476918
LOC103993528	2.51953	5.24717	6.17889e-06	0.0004826
LOC103976535	2.87715	4.21269	6.179e-06	0.0004826
LOC103984294	3.42793	3.93846	6.19506e-06	0.0004826
LOC103989628	2.16255	5.40103	6.20002e-06	0.0004826
LOC103975153	-2.52282	3.29977	6.21469e-06	0.0004826
LOC103971987	2.07501	5.00251	6.26235e-06	0.000484871
LOC103981555	-4.9535	0.197692	6.27814e-06	0.000484871
LOC103989714	2.09673	5.12264	6.30017e-06	0.00048525
LOC103979837	1.69564	9.6447	6.46001e-06	0.000496212
LOC103988171	2.65785	3.76905	6.49374e-06	0.000497456
LOC103999430	5.40178	1.93038	6.56817e-06	0.000501801
LOC103999106	2.40861	6.86179	6.60591e-06	0.000503327
LOC103984927	1.95433	2.56602	6.68783e-06	0.000507448
LOC103973925	-1.66481	5.21071	6.6958e-06	0.000507448
LOC103991696	3.21608	6.17529	6.73432e-06	0.000508869
LOC103985801	1.92714	5.254	6.75045e-06	0.000508869
LOC103994674	3.00316	5.50606	6.9925e-06	0.000525612
LOC103987688	2.47164	4.6744	7.00964e-06	0.000525612
LOC103979489	2.52394	7.50215	7.08574e-06	0.000529916
LOC103997113	2.26589	6.90895	7.2407e-06	0.00054008
LOC103994961	2.17293	7.0382	7.26074e-06	0.000540153
LOC103991209	4.41961	5.42711	7.43869e-06	0.000550982
LOC103996261	-1.73157	4.83492	7.47163e-06	0.000550982
LOC103973138	2.5793	4.07974	7.48556e-06	0.000550982
LOC103984008	3.60741	3.1199	7.50277e-06	0.000550982
LOC103976079	2.61837	3.11171	7.50682e-06	0.000550982
LOC103995331	3.46894	3.98238	7.54182e-06	0.000550982
LOC103985268	2.95362	5.20516	7.55804e-06	0.000550982
LOC103997154	2.28873	4.77858	7.56181e-06	0.000550982
LOC103975019	-3.69758	2.4559	7.61456e-06	0.000553403
LOC103985796	3.71728	3.34003	7.67882e-06	0.000556646
LOC103973385	2.32066	4.57302	7.82587e-06	0.000565858
LOC103990562	3.41652	4.97993	7.92466e-06	0.000571488
LOC103986709	1.71688	6.61729	7.94966e-06	0.000571488
LOC103985124	-3.19034	1.66328	7.96421e-06	0.000571488
LOC103971707	1.41469	4.72654	8.00068e-06	0.000572655
LOC103991242	3.47702	9.51205	8.16883e-06	0.000583218
LOC103976685	-3.57958	2.34222	8.22856e-06	0.00058515
LOC103996795	4.65909	6.90229	8.23719e-06	0.00058515
LOC103979011	2.7139	4.8337	8.26925e-06	0.000585959
LOC103978771	2.26656	4.82213	8.34011e-06	0.000589288
LOC103991023	4.66757	2.96594	8.36596e-06	0.000589288
LOC104000942	-1.62038	5.34308	8.3786e-06	0.000589288
LOC103969616	2.158	3.1697	8.40918e-06	0.000589974
LOC103996185	2.38072	4.07939	8.51249e-06	0.000595748
LOC103974663	5.48166	5.49053	8.57657e-06	0.000598754
LOC103983119	-1.93809	5.96461	8.61983e-06	0.000599367
LOC104000678	3.29204	2.63011	8.62764e-06	0.000599367
LOC103968446	2.29768	4.78574	8.76124e-06	0.000606727
LOC103999910	-1.69944	5.05211	8.7764e-06	0.000606727
LOC103984295	1.99092	4.92148	9.06341e-06	0.000625045
LOC103984237	4.69141	6.28264	9.10883e-06	0.000626652
LOC103991477	2.04387	6.13248	9.20131e-06	0.000631481
LOC103992170	2.32731	7.61302	9.23806e-06	0.000632472
LOC103971565	6.74869	3.75747	9.34697e-06	0.000636823
LOC103978958	2.08036	6.03147	9.35279e-06	0.000636823
LOC103969695	1.70395	4.90603	9.37429e-06	0.000636823
LOC103982399	-2.26697	8.87627	9.39865e-06	0.000636823
LOC103996030	3.15993	2.70673	9.41394e-06	0.000636823
LOC103979284	2.76935	9.28017	9.53367e-06	0.000641821
LOC103969462	2.00275	3.17027	9.55427e-06	0.000641821
LOC103983491	2.79891	4.0325	9.56868e-06	0.000641821
LOC103992212	7.32161	5.74031	9.57841e-06	0.000641821
LOC103968401	2.3016	4.20754	9.69428e-06	0.000646722
LOC103982972	3.3557	10.3657	9.71036e-06	0.000646722
LOC103983395	2.83217	5.15934	9.72e-06	0.000646722
LOC103981601	4.50347	3.67737	9.77086e-06	0.000648584
LOC103987572	2.17418	4.15535	9.80394e-06	0.000649259
LOC103997305	3.23122	1.24449	9.91958e-06	0.000655386
LOC103976842	2.0171	5.44915	1.01205e-05	0.000666216
LOC103990019	3.74637	3.55757	1.01352e-05	0.000666216
LOC103972223	2.26001	5.74868	1.01674e-05	0.000666216
LOC103986650	-1.74742	6.92898	1.01789e-05	0.000666216
LOC103984635	1.62405	4.56057	1.02143e-05	0.000666216
LOC103973119	2.83812	3.82133	1.02245e-05	0.000666216
LOC103985403	1.46848	5.42379	1.04409e-05	0.000678756
LOC103998260	7.92124	0.352969	1.04845e-05	0.000680027
LOC103989343	3.04053	3.21641	1.05977e-05	0.000685804
LOC103973985	-1.76353	4.74177	1.06753e-05	0.000688019
LOC103992517	2.30386	4.83525	1.06805e-05	0.000688019
LOC103985833	1.84961	4.91129	1.07631e-05	0.000691767
LOC103993922	5.36511	2.91053	1.08791e-05	0.00069762
LOC103991030	-4.81354	6.9662	1.09034e-05	0.00069762
LOC103985434	2.452	5.93463	1.10128e-05	0.000703035
LOC103987112	-1.49435	4.60791	1.11817e-05	0.000712212
LOC103968983	1.87212	4.86053	1.12688e-05	0.000716152
LOC103999297	1.85006	4.7535	1.13908e-05	0.000722284
LOC103969254	1.46135	5.01053	1.14184e-05	0.000722419
LOC103998132	-1.99849	3.11784	1.14793e-05	0.000724652
LOC103973263	-4.42021	1.78657	1.16367e-05	0.000731648
LOC103998486	-2.31423	3.99581	1.16417e-05	0.000731648
LOC103973356	1.39511	3.99458	1.1693e-05	0.000733246
LOC103978707	3.2861	5.22228	1.17417e-05	0.000734671
LOC103969564	2.08704	3.02846	1.18525e-05	0.000739973
LOC103994990	-2.53537	5.64632	1.19534e-05	0.000744634
LOC103994575	2.00425	6.54553	1.19886e-05	0.000745189
LOC103970467	4.54694	3.39577	1.2017e-05	0.000745319
LOC103979739	2.91614	4.81367	1.21238e-05	0.000750258
LOC103989331	2.87319	3.4728	1.21496e-05	0.000750258
LOC103982771	1.76757	4.94708	1.22699e-05	0.000756038
LOC103989703	1.77423	4.73611	1.23055e-05	0.000756589
LOC103984313	2.09196	5.63118	1.26275e-05	0.000774705
LOC103984915	2.48526	2.51873	1.276e-05	0.000781145
LOC103988005	-1.88163	4.98713	1.2862e-05	0.000784967
LOC103974427	2.8207	6.46902	1.28778e-05	0.000784967
LOC103986721	-2.87957	4.07663	1.29248e-05	0.000786136
LOC103975829	2.82255	3.96301	1.30197e-05	0.000790214
LOC103986681	2.42054	4.15895	1.30634e-05	0.000791174
LOC103992519	2.53807	7.37289	1.33023e-05	0.000803925
LOC103985201	5.7496	3.18017	1.33704e-05	0.000804326
LOC103974037	2.41753	6.65498	1.33776e-05	0.000804326
LOC103976728	-1.82143	2.9243	1.3404e-05	0.000804326
LOC103995393	2.24892	5.2203	1.34465e-05	0.000804326
LOC103982012	1.86065	5.6087	1.34508e-05	0.000804326
LOC103979057	1.7548	5.18629	1.35037e-05	0.000805786
LOC103983387	3.0684	7.15698	1.36072e-05	0.000810256
LOC103993065	3.72428	6.44294	1.3773e-05	0.000816203
LOC103970727	5.27433	2.35997	1.3783e-05	0.000816203
LOC103987432	-2.82601	3.08422	1.37934e-05	0.000816203
LOC103989056	2.45183	3.63391	1.38448e-05	0.000816957
LOC103993606	1.61388	5.63999	1.3887e-05	0.000816957
LOC103996044	1.67554	5.90412	1.38926e-05	0.000816957
LOC103976901	3.58529	7.86834	1.39328e-05	0.000817237
LOC103996631	2.02236	4.8676	1.39857e-05	0.000817237
LOC103982080	3.28103	5.63623	1.39996e-05	0.000817237
LOC103978006	2.05876	3.77054	1.40634e-05	0.000817237
LOC103991320	2.22114	4.2383	1.40693e-05	0.000817237
LOC103987544	-1.63399	5.18497	1.40704e-05	0.000817237
LOC103977731	6.81297	3.30072	1.41593e-05	0.000820576
LOC103987288	-2.46254	4.91715	1.42103e-05	0.000820576
LOC103995473	3.02438	5.19224	1.42147e-05	0.000820576
LOC103992581	3.13897	5.61574	1.44261e-05	0.000831084
LOC103986102	-2.03817	5.2246	1.46913e-05	0.000843366
LOC103977847	2.58084	4.88487	1.46988e-05	0.000843366
LOC103984658	4.09206	2.28117	1.5058e-05	0.00086223
LOC103986383	2.98662	5.93906	1.51911e-05	0.000866117
LOC103995229	-1.45074	4.9962	1.52147e-05	0.000866117
LOC103974142	2.57649	7.01742	1.52212e-05	0.000866117
LOC103996042	2.68081	5.92736	1.52491e-05	0.000866117
LOC103990955	2.37772	7.07014	1.52787e-05	0.000866117
LOC103985715	2.2126	4.86257	1.53156e-05	0.000866476
LOC103975743	2.55739	5.70978	1.53823e-05	0.000866892
LOC103968531	3.2193	7.70245	1.53952e-05	0.000866892
LOC103986290	4.38499	4.57392	1.54147e-05	0.000866892
LOC103977461	2.72253	4.91724	1.5525e-05	0.000870374
LOC103997026	2.12051	5.87054	1.5538e-05	0.000870374
LOC103983691	2.17174	6.1788	1.59941e-05	0.000892757
LOC103984739	2.25521	6.78085	1.60286e-05	0.000892757
LOC103971673	2.43918	5.28648	1.60321e-05	0.000892757
LOC103976138	2.81771	2.67465	1.60757e-05	0.000893045
LOC103993298	-1.30737	4.79972	1.61003e-05	0.000893045
LOC103982436	3.61147	5.76161	1.62285e-05	0.0008984
LOC103993506	3.03312	6.99999	1.63243e-05	0.000901096
LOC103995996	4.04359	5.39606	1.63408e-05	0.000901096
LOC103970585	1.67845	5.48637	1.6619e-05	0.000912993
LOC103970168	-1.70246	4.71632	1.6621e-05	0.000912993
LOC103971808	-2.19388	4.40196	1.68952e-05	0.000926263
LOC103973870	2.28822	3.76978	1.70567e-05	0.000933311
LOC103997137	2.93203	2.63826	1.73034e-05	0.000944987
LOC103988445	-2.13253	3.95437	1.73741e-05	0.000945747
LOC103986576	2.01384	4.45543	1.73841e-05	0.000945747
LOC103975688	-2.01269	4.07796	1.75036e-05	0.000949143
LOC103998019	1.82589	6.7283	1.75135e-05	0.000949143
LOC103981365	1.48065	5.73524	1.75953e-05	0.000949777
LOC103996278	-1.363	4.66509	1.76409e-05	0.000949777
LOC103977015	2.27081	4.74417	1.76435e-05	0.000949777
LOC103993841	-1.57888	6.80588	1.76619e-05	0.000949777
LOC104000185	3.1752	3.83212	1.76927e-05	0.000949777
LOC103975575	3.5654	7.82255	1.77377e-05	0.000950395
LOC104000659	2.96838	6.30044	1.8018e-05	0.000963588
LOC103968860	2.67617	4.3403	1.81236e-05	0.000967409
LOC103975353	2.3092	4.84078	1.8254e-05	0.000972539
LOC103978549	-1.67544	5.37103	1.84246e-05	0.000979787
LOC103990300	2.47255	5.77621	1.84961e-05	0.000981488
LOC103974527	3.23263	5.6365	1.85258e-05	0.000981488
LOC103994184	1.54914	4.27308	1.86868e-05	0.00098817
LOC103990813	3.19185	4.38016	1.87422e-05	0.000989254
LOC103994053	2.39742	4.46799	1.8901e-05	0.000995783
LOC103990143	2.30954	5.77573	1.94924e-05	0.00102503
LOC103969994	10.5174	2.05219	1.96848e-05	0.00103323
LOC103994118	2.70009	4.94099	1.99672e-05	0.00104612
LOC103985851	-2.00927	9.54644	2.02332e-05	0.00105682
LOC103993581	-1.30405	7.56997	2.0246e-05	0.00105682
LOC103982340	2.82344	6.4883	2.0338e-05	0.00105967
LOC103995034	4.81107	5.9466	2.03883e-05	0.00106034
LOC103995028	2.38299	9.08917	2.04656e-05	0.00106241
LOC103997607	1.54165	4.23545	2.05579e-05	0.00106514
LOC103995285	2.20497	5.38551	2.05933e-05	0.00106514
LOC103975566	2.2832	4.8682	2.06895e-05	0.00106817
LOC103997405	2.04258	5.09128	2.08274e-05	0.00107333
LOC103970553	-1.54181	6.06992	2.09839e-05	0.00107943
LOC103971608	-2.76599	4.75922	2.10856e-05	0.0010827
LOC103983924	4.08419	7.07322	2.12424e-05	0.00108878
LOC103969728	1.46788	5.92954	2.13164e-05	0.0010906
LOC103992220	3.44866	8.42484	2.14244e-05	0.00109282
LOC103991410	1.29892	5.08091	2.14369e-05	0.00109282
LOC103974950	2.02634	5.22245	2.1556e-05	0.00109692
LOC103984432	2.25517	5.08897	2.17416e-05	0.00110438
LOC103982059	1.82775	3.71385	2.19667e-05	0.00111382
LOC103979428	-1.88727	7.59966	2.2223e-05	0.00112264
LOC103986574	2.11936	4.42443	2.22369e-05	0.00112264
LOC103987336	3.78717	3.88718	2.22596e-05	0.00112264
LOC103968424	-1.54727	5.84034	2.23227e-05	0.00112356
LOC103982560	-1.75528	5.4637	2.23571e-05	0.00112356
LOC103995455	2.35815	8.00378	2.24281e-05	0.00112426
LOC103972632	4.72237	2.30283	2.24503e-05	0.00112426
LOC103969123	3.89624	3.28106	2.25221e-05	0.00112587
LOC103978774	-1.91458	3.91026	2.28859e-05	0.00114204
LOC103997918	2.56313	6.01889	2.3031e-05	0.00114726
LOC103980945	-1.50698	5.40699	2.32076e-05	0.00115403
LOC103997597	1.80959	6.43762	2.34937e-05	0.00116621
LOC103986843	4.234	2.81592	2.3716e-05	0.00117288
LOC103997063	3.36977	5.26173	2.37657e-05	0.00117288
LOC103971887	-2.1575	3.93504	2.37732e-05	0.00117288
LOC103977124	-6.21605	3.62201	2.37937e-05	0.00117288
LOC103994672	3.92879	6.63665	2.40079e-05	0.00118139
LOC103974571	2.63134	2.04765	2.40602e-05	0.00118191
LOC103997027	-1.97965	5.0835	2.4422e-05	0.00119761
LOC103992275	3.507	6.44112	2.4521e-05	0.00120038
LOC103971462	9.02959	4.74824	2.46122e-05	0.00120269
LOC103975171	2.67189	4.2192	2.46821e-05	0.00120269
LOC103983785	1.94073	4.59558	2.4716e-05	0.00120269
LOC104000196	2.76166	6.91704	2.47377e-05	0.00120269
LOC103999470	-1.67052	4.66512	2.49579e-05	0.00121131
LOC103986015	1.47541	4.93096	2.54945e-05	0.00123524
LOC103987233	2.77974	7.43161	2.55691e-05	0.00123674
LOC103993974	2.91156	5.39872	2.59619e-05	0.00125338
LOC103997368	1.98869	3.36706	2.60014e-05	0.00125338
LOC103987778	5.23982	3.34952	2.61442e-05	0.00125631
LOC103971401	-2.09703	3.68486	2.61509e-05	0.00125631
LOC103987194	4.48262	3.56366	2.62109e-05	0.00125706
LOC103992536	2.53288	7.5773	2.63963e-05	0.00126381
LOC103989568	-2.39489	3.12377	2.66253e-05	0.00127263
LOC103995679	3.06686	3.99504	2.70032e-05	0.00128852
LOC103968764	1.61475	5.20111	2.76536e-05	0.00131719
LOC103970022	1.52908	4.50338	2.7697e-05	0.00131719
LOC103990636	2.81462	4.21806	2.7778e-05	0.00131883
LOC103983628	-1.7864	3.99353	2.79083e-05	0.0013214
LOC103995597	-3.5759	2.31257	2.79254e-05	0.0013214
LOC103995638	-1.82944	5.49674	2.83182e-05	0.00133775
LOC103988501	3.24923	2.63942	2.85459e-05	0.00134627
LOC103971078	4.14903	6.57545	2.87302e-05	0.0013527
LOC103999202	1.97913	7.01436	2.89272e-05	0.00135972
LOC103969059	1.58344	4.78959	2.91144e-05	0.00136506
LOC103979001	3.7491	3.74712	2.91723e-05	0.00136506
LOC103992375	2.89353	7.22365	2.91852e-05	0.00136506
LOC103976331	4.24512	2.44795	2.97056e-05	0.00138711
LOC103993801	3.35185	4.95623	2.98001e-05	0.00138924
LOC103974520	2.9092	4.36246	2.99191e-05	0.00139249
LOC103980465	1.46765	4.45136	3.04332e-05	0.00141055
LOC103982476	2.73303	4.47074	3.04697e-05	0.00141055
LOC103976843	2.25226	7.3292	3.04764e-05	0.00141055
LOC103992743	2.44953	3.74099	3.05061e-05	0.00141055
LOC103973875	3.48709	6.7585	3.06683e-05	0.00141309
LOC103995587	-1.72896	5.92649	3.06781e-05	0.00141309
LOC103990781	2.48862	6.57411	3.07107e-05	0.00141309
LOC103993400	-1.87491	4.25005	3.08912e-05	0.00141909
LOC103990055	-1.37067	4.78149	3.10874e-05	0.0014258
LOC103985655	2.33049	7.51797	3.13013e-05	0.00143329
LOC103994165	1.87019	3.28476	3.14259e-05	0.00143667
LOC103992187	3.42817	2.87506	3.16406e-05	0.00144415
LOC103982750	3.95722	4.8531	3.17732e-05	0.00144724
LOC103991165	2.78322	2.69418	3.18272e-05	0.00144724
LOC103980236	3.16683	2.62854	3.18752e-05	0.00144724
LOC103995787	7.63711	2.82214	3.19184e-05	0.00144724
LOC103982616	2.1238	4.67207	3.19635e-05	0.00144724
LOC103986118	2.29296	8.4835	3.21081e-05	0.00145147
LOC103982475	-1.75961	5.82826	3.2198e-05	0.00145322
LOC103984934	2.20632	4.76523	3.22578e-05	0.0014536
LOC103973380	2.18178	3.87394	3.23982e-05	0.00145761
LOC103992023	1.9189	6.71831	3.24982e-05	0.00145979
LOC103971011	1.93427	7.02415	3.28039e-05	0.00147119
LOC103981389	1.71312	4.82384	3.29976e-05	0.00147754
LOC103969469	2.3256	3.76704	3.30644e-05	0.0014782
LOC103991151	4.48193	3.40403	3.32151e-05	0.0014826
LOC104000155	-1.5625	5.46744	3.34964e-05	0.0014928
LOC103979008	-2.3258	4.63435	3.40819e-05	0.00151651
LOC103978630	-1.72972	4.05024	3.45756e-05	0.00153607
LOC103986230	2.52824	4.79348	3.46471e-05	0.00153684
LOC103980220	2.73811	3.81265	3.48095e-05	0.00154162
LOC103978530	-4.19748	3.04073	3.48736e-05	0.00154205
LOC103990896	2.88414	3.67409	3.49972e-05	0.00154381
LOC103980847	2.429	4.88457	3.50221e-05	0.00154381
LOC103996588	3.73777	5.06726	3.50976e-05	0.00154473
LOC103984841	2.79707	6.83234	3.53309e-05	0.00155259
LOC103969635	-2.74086	7.87963	3.54002e-05	0.00155323
LOC104000358	-2.12011	5.28871	3.55689e-05	0.00155822
LOC103991704	1.46195	5.91162	3.57569e-05	0.00156403
LOC103979658	2.79855	6.05135	3.58613e-05	0.00156618
LOC103990530	3.38545	3.95741	3.61561e-05	0.00157663
LOC103984195	2.04993	7.11561	3.62782e-05	0.00157952
LOC103996735	3.98494	3.30188	3.67613e-05	0.00159571
LOC103980031	2.93091	4.50737	3.67625e-05	0.00159571
LOC104000638	2.06153	5.00552	3.70078e-05	0.0016039
LOC103990620	1.76149	7.42602	3.71303e-05	0.00160675
LOC103977656	3.37308	4.7242	3.72754e-05	0.00161057
LOC103997165	1.39441	4.24874	3.74421e-05	0.00161531
LOC103989449	2.08944	4.73517	3.75286e-05	0.00161658
LOC104000698	-1.95938	5.56609	3.79606e-05	0.00163271
LOC103993865	3.38266	3.10428	3.8413e-05	0.00164966
LOC103980631	-5.1912	-0.128504	3.85705e-05	0.00165392
LOC103984245	1.27578	4.46169	3.86995e-05	0.00165695
LOC103992685	2.80819	6.47822	3.88719e-05	0.00166182
LOC103980972	1.87457	4.40692	3.92135e-05	0.0016739
LOC103987503	2.74474	4.24974	3.93123e-05	0.00167559
LOC103999564	-2.43878	8.35966	3.93758e-05	0.00167578
LOC103975054	4.11669	6.30274	3.95028e-05	0.00167724
LOC104000780	3.38226	4.9049	3.95286e-05	0.00167724
LOC103987728	6.39278	2.78118	3.96303e-05	0.00167783
LOC103969073	2.6718	5.08897	3.96607e-05	0.00167783
LOC103999669	2.61404	3.21973	3.97665e-05	0.00167979
LOC103984900	2.30913	5.12917	3.99834e-05	0.00168639
LOC103986344	-2.04625	4.48873	4.00417e-05	0.00168639
LOC103975460	-1.47688	5.15796	4.02203e-05	0.0016914
LOC103998782	2.60363	1.96332	4.04036e-05	0.00169659
LOC103982977	1.46172	7.64568	4.06236e-05	0.0017033
LOC103979750	2.15541	4.86355	4.1483e-05	0.00173677
LOC103991319	3.78527	3.68705	4.17838e-05	0.00174679
LOC103986394	-1.43179	4.43929	4.1931e-05	0.00175036
LOC103976500	1.82176	3.60004	4.23948e-05	0.00176431
LOC103968499	-1.57051	7.38191	4.24676e-05	0.00176431
LOC103990190	-1.70959	6.67524	4.25e-05	0.00176431
LOC103994515	3.64278	6.10606	4.25143e-05	0.00176431
LOC103973039	1.6172	5.45085	4.26877e-05	0.00176661
LOC103991020	1.91356	3.47651	4.27028e-05	0.00176661
LOC103983338	5.75606	-0.866356	4.27567e-05	0.00176661
LOC103982473	1.627	3.79513	4.30008e-05	0.00177315
LOC103982898	2.91051	6.19638	4.30401e-05	0.00177315
LOC103987768	3.26648	3.75368	4.31496e-05	0.00177508
LOC103998735	-1.51604	4.58088	4.32944e-05	0.00177846
LOC103983132	2.55613	5.49044	4.3558e-05	0.0017867
LOC103984508	2.43576	6.72588	4.37084e-05	0.00179028
LOC103993374	1.37549	5.5975	4.40349e-05	0.00180104
LOC103990045	2.12983	3.7595	4.45171e-05	0.00181815
LOC104001030	2.84968	5.22785	4.47466e-05	0.00182489
LOC103992723	1.69917	5.11624	4.48437e-05	0.00182622
LOC103993375	2.5512	7.15068	4.4971e-05	0.00182878
LOC103984705	5.23635	5.59556	4.50364e-05	0.00182882
LOC103984066	2.14125	4.53122	4.53499e-05	0.00183193
LOC103996539	2.18228	4.79105	4.54509e-05	0.00183193
LOC103975393	2.69765	8.04083	4.54522e-05	0.00183193
LOC103992806	-1.37541	4.99879	4.55443e-05	0.00183193
LOC103985425	1.4755	4.3794	4.55465e-05	0.00183193
LOC103993595	1.71979	4.45523	4.55549e-05	0.00183193
LOC103973913	1.82329	5.70254	4.55657e-05	0.00183193
LOC103995391	1.70135	4.55833	4.56362e-05	0.00183217
LOC103993338	1.45387	4.45505	4.60086e-05	0.00184451
LOC103974271	-1.52593	4.65501	4.67843e-05	0.00187296
LOC103990639	2.15482	3.21158	4.69665e-05	0.0018776
LOC103979235	1.61357	6.95376	4.70536e-05	0.00187843
LOC103987276	1.83932	3.55149	4.72262e-05	0.00188267
LOC103978893	1.57995	4.12578	4.73147e-05	0.00188355
LOC103997673	1.84244	3.39969	4.75117e-05	0.00188874
LOC103979016	4.11196	6.91076	4.77425e-05	0.00189133
LOC103975993	2.60972	6.60138	4.78373e-05	0.00189133
LOC103990845	1.85321	3.87859	4.78383e-05	0.00189133
LOC103993575	2.757	4.23628	4.78437e-05	0.00189133
LOC103979725	2.49385	2.62839	4.79671e-05	0.00189357
LOC103971686	1.85619	4.615	4.80814e-05	0.00189471
LOC103982465	1.76415	3.97215	4.81473e-05	0.00189471
LOC103978482	2.35812	7.08526	4.81966e-05	0.00189471
LOC103993810	-1.55282	6.5558	4.82861e-05	0.0018956
LOC103977926	5.9491	-0.780857	4.8592e-05	0.00190497
LOC103998272	3.12773	5.81922	4.88814e-05	0.00191367
LOC103997644	2.14627	8.03874	4.92552e-05	0.00192281
LOC103986521	4.29956	2.41903	4.93002e-05	0.00192281
LOC103992098	6.39594	0.27794	4.93184e-05	0.00192281
LOC103984089	2.0909	5.24683	4.93967e-05	0.00192322
LOC103986182	1.69461	3.34905	5.02997e-05	0.00195569
LOC103970125	-1.79038	4.15703	5.04586e-05	0.00195918
LOC103993452	3.43549	7.84188	5.05284e-05	0.0019592
LOC103989579	3.12444	8.0628	5.06506e-05	0.00196126
LOC103992219	2.49479	4.3392	5.09936e-05	0.00197185
LOC103978991	1.56159	3.13965	5.13983e-05	0.00198359
LOC103997755	2.40496	3.40034	5.14374e-05	0.00198359
LOC103980293	-2.03074	3.61121	5.17461e-05	0.00198869
LOC103977207	2.03877	4.96335	5.17936e-05	0.00198869
LOC103982100	1.67119	4.83972	5.18856e-05	0.00198869
LOC103987068	-1.91443	9.39392	5.19247e-05	0.00198869
LOC103983007	1.72596	5.08662	5.19337e-05	0.00198869
LOC103981538	2.32148	3.98608	5.20204e-05	0.00198869
LOC103974001	-2.45937	3.60729	5.20606e-05	0.00198869
LOC103993109	1.99254	4.31407	5.27576e-05	0.0020126
LOC103991735	-2.24521	8.0562	5.3046e-05	0.00201828
LOC103991578	3.87968	4.94497	5.3049e-05	0.00201828
LOC103984165	-1.49207	9.30512	5.32255e-05	0.00202228
LOC103979291	4.23816	8.38221	5.33646e-05	0.00202485
LOC103985092	-1.72507	4.06413	5.34683e-05	0.00202608
LOC103997204	1.97357	5.66311	5.37828e-05	0.00203527
LOC103980855	2.09999	6.23796	5.38795e-05	0.00203622
LOC103984157	3.94772	3.63619	5.41967e-05	0.00204121
LOC103987825	-1.81247	5.48469	5.421e-05	0.00204121
LOC103988016	-1.56898	5.74464	5.42276e-05	0.00204121
LOC103987369	1.86446	6.2361	5.48646e-05	0.00205909
LOC103987488	1.19458	5.01503	5.4915e-05	0.00205909
LOC103981728	2.87484	2.05761	5.49499e-05	0.00205909
LOC103992489	3.51632	5.38521	5.49933e-05	0.00205909
LOC103983662	-1.5754	7.44597	5.50788e-05	0.00205957
LOC103991701	2.16704	5.73682	5.53971e-05	0.00206815
LOC103993562	2.02502	4.69482	5.54543e-05	0.00206815
LOC103994017	-1.46818	5.93558	5.59408e-05	0.00208356
LOC103994020	1.19308	7.56407	5.6252e-05	0.0020924
LOC103996699	-2.36455	8.0244	5.63564e-05	0.00209353
LOC103994171	4.02016	3.66236	5.67815e-05	0.00210656
LOC103973514	-1.99303	4.15526	5.69118e-05	0.00210731
LOC103991268	-2.21153	6.51077	5.69502e-05	0.00210731
LOC103981249	1.45125	4.72183	5.72051e-05	0.00211398
LOC103999383	3.12231	8.77774	5.74921e-05	0.00212182
LOC103995021	2.54551	4.10282	5.82725e-05	0.00214782
LOC103985506	1.61895	4.49129	5.85297e-05	0.0021521
LOC103971161	2.15701	4.71762	5.85405e-05	0.0021521
LOC103994177	1.6238	5.79137	5.88999e-05	0.00216251
LOC103996234	-2.82144	4.49239	5.90909e-05	0.00216672
LOC103991322	-1.56202	6.236	5.92601e-05	0.00217012
LOC103987609	1.80293	4.93449	5.96239e-05	0.00217699
LOC103990825	-1.76463	3.95042	5.96413e-05	0.00217699
LOC103997723	-1.37961	6.55362	5.97431e-05	0.00217699
LOC103972539	-1.21929	3.84838	5.9755e-05	0.00217699
LOC103970371	2.0452	4.19325	6.01365e-05	0.00218807
LOC103970162	1.5002	5.41583	6.02173e-05	0.0021882
LOC103991946	2.85254	5.45722	6.04381e-05	0.00219088
LOC103969221	2.47793	2.13037	6.04456e-05	0.00219088
LOC104000348	-1.39079	7.53444	6.05361e-05	0.00219136
LOC103974331	3.06035	2.25109	6.11158e-05	0.00220952
LOC103976797	3.31258	2.57415	6.13522e-05	0.00221524
LOC103992557	-1.73356	6.44943	6.25267e-05	0.0022494
LOC103987162	8.83978	1.8299	6.25267e-05	0.0022494
LOC103993635	2.01188	5.20381	6.25363e-05	0.0022494
LOC103987110	1.88713	3.72973	6.27241e-05	0.0022533
LOC103971123	1.65066	4.62377	6.31346e-05	0.00226517
LOC103991952	1.56288	5.21626	6.34348e-05	0.00227307
LOC103984103	-1.54667	5.62436	6.36764e-05	0.00227688
LOC103973540	-1.66834	3.71665	6.37018e-05	0.00227688
LOC103987935	2.55764	3.95531	6.39074e-05	0.00228135
LOC103984185	-1.97882	3.61667	6.40109e-05	0.00228217
LOC103992705	-1.44106	4.6267	6.41643e-05	0.00228477
LOC103992496	2.53621	3.18063	6.43273e-05	0.0022877
LOC103995233	-1.88308	3.27197	6.45406e-05	0.00229053
LOC104000370	2.51134	4.75417	6.45685e-05	0.00229053
LOC103973161	2.30175	7.82936	6.48376e-05	0.00229645
LOC103999266	1.82024	4.67955	6.48975e-05	0.00229645
LOC103968450	1.47424	5.36083	6.52768e-05	0.00230699
LOC103992646	2.11683	5.12825	6.56824e-05	0.00231587
LOC103989878	-2.42735	2.91797	6.56914e-05	0.00231587
LOC103986887	1.89903	4.7852	6.6059e-05	0.00232415
LOC103972825	2.29856	3.57017	6.60902e-05	0.00232415
LOC103986869	1.78364	3.99808	6.6382e-05	0.00233151
LOC103968368	1.60027	3.69333	6.71509e-05	0.0023549
LOC103992891	2.47693	5.25992	6.7214e-05	0.0023549
LOC103994440	2.29886	7.73663	6.72994e-05	0.00235498
LOC103975873	2.69087	8.34285	6.73885e-05	0.00235519
LOC103992069	-1.79282	5.00288	6.74799e-05	0.00235548
LOC103995167	1.94682	3.69838	6.7864e-05	0.00236598
LOC103974107	-2.00177	5.16792	6.81495e-05	0.00237301
LOC103973694	2.60483	4.58025	6.8553e-05	0.00238274
LOC103971260	1.97086	4.39182	6.85971e-05	0.00238274
LOC103990361	-1.17299	5.21565	6.88665e-05	0.00238917
LOC103984547	-1.449	4.63622	6.96173e-05	0.00241227
LOC103991199	3.92057	1.96583	7.0392e-05	0.00243613
LOC103984438	2.50058	3.14807	7.09505e-05	0.00245246
LOC103995808	2.08963	5.09906	7.105e-05	0.00245291
LOC103994701	2.12115	2.92149	7.19846e-05	0.00248171
LOC103971427	6.53258	3.63506	7.20592e-05	0.00248171
LOC103995678	3.27226	5.43705	7.31796e-05	0.00251724
LOC103985192	2.62813	7.00134	7.36129e-05	0.00252907
LOC103988928	-1.73347	7.58166	7.37862e-05	0.0025317
LOC103987834	-1.84187	3.23162	7.38682e-05	0.0025317
LOC103986608	2.73191	7.8476	7.39666e-05	0.00253202
LOC103992690	2.45089	8.55179	7.42326e-05	0.00253806
LOC103974418	1.82327	4.17236	7.43772e-05	0.00253994
LOC103978326	-3.0654	3.38926	7.44988e-05	0.00254103
LOC103989024	-1.24297	4.20721	7.54343e-05	0.00256711
LOC103970292	1.35511	5.28791	7.54447e-05	0.00256711
LOC103979504	3.53843	4.25886	7.5627e-05	0.00257023
LOC103996780	1.59945	7.08964	7.60236e-05	0.00258062
LOC103991673	1.86746	3.97161	7.61594e-05	0.00258213
LOC103970293	3.03936	3.74576	7.64441e-05	0.00258869
LOC103970784	1.35391	5.03482	7.65384e-05	0.00258879
LOC103971834	-2.25611	3.41415	7.67094e-05	0.00259148
LOC103995422	1.41723	6.37895	7.69904e-05	0.00259495
LOC103983716	2.51905	4.7757	7.69951e-05	0.00259495
LOC103981796	3.61859	6.46471	7.70875e-05	0.00259497
LOC103987687	2.54219	7.11552	7.80374e-05	0.00262384
LOC103983455	-3.2487	2.5369	7.82027e-05	0.00262628
LOC103985656	3.39043	3.50689	7.8312e-05	0.00262683
LOC103998908	-1.41482	4.93948	7.89288e-05	0.00264439
LOC103996040	2.50832	4.68914	7.94173e-05	0.00265762
LOC103980604	2.00498	4.8678	7.9909e-05	0.00267092
LOC103973612	2.40394	4.26009	8.05859e-05	0.00269037
LOC103989931	-1.89599	5.28758	8.09103e-05	0.00269803
LOC103976554	1.99422	5.18138	8.12799e-05	0.00270716
LOC103999905	4.73814	5.14496	8.18758e-05	0.00272381
LOC103980988	1.61612	3.23604	8.2515e-05	0.00274186
LOC103984079	2.5904	2.75666	8.29006e-05	0.00275145
LOC103974196	2.89278	5.12792	8.31942e-05	0.00275576
LOC103982150	-1.98001	4.98211	8.32251e-05	0.00275576
LOC103983986	2.47597	4.25475	8.45364e-05	0.00279592
LOC103988780	-1.70507	2.7516	8.512e-05	0.00281194
LOC103999157	2.37221	2.36459	8.55899e-05	0.00282417
LOC103977426	2.2509	6.18246	8.59246e-05	0.00283192
LOC104000302	1.94845	4.31359	8.61281e-05	0.00283532
LOC103983718	-1.71098	6.81479	8.63098e-05	0.00283801
LOC103995283	1.35267	5.84882	8.64672e-05	0.00283989
LOC103979537	2.38934	4.14745	8.76792e-05	0.00287636
LOC103983206	1.43932	8.42168	8.90632e-05	0.00291839
LOC103970943	1.47765	8.36835	8.9189e-05	0.00291914
LOC103979785	2.65483	7.2053	8.98844e-05	0.0029385
LOC103978163	1.26687	5.52215	9.06065e-05	0.0029587
LOC103998589	1.4254	3.86562	9.13884e-05	0.0029808
LOC103999064	-1.92976	8.93988	9.1545e-05	0.00298247
LOC103980319	-3.28185	4.20568	9.16945e-05	0.00298391
LOC103998002	1.76294	6.08613	9.23871e-05	0.003003
LOC103977099	1.48621	4.5023	9.3014e-05	0.00301724
LOC103982277	-1.40465	5.84837	9.30379e-05	0.00301724
LOC103980857	1.60996	4.85867	9.39571e-05	0.00304356
LOC103977448	1.93859	3.21406	9.42087e-05	0.00304823
LOC103997730	-1.80718	4.43624	9.5255e-05	0.00307857
LOC103971911	2.14861	4.83349	9.63284e-05	0.00310972
LOC103975639	2.75849	3.96738	9.66488e-05	0.0031115
LOC103984238	3.51204	1.7227	9.66746e-05	0.0031115
LOC103992280	-1.63285	4.88682	9.6713e-05	0.0031115
LOC103992721	-1.60439	5.9003	9.70315e-05	0.00311821
LOC103973426	1.94142	7.75692	9.75469e-05	0.00312847
LOC103971725	2.0039	4.24259	9.75716e-05	0.00312847
LOC103975908	3.09346	6.41882	9.83322e-05	0.0031493
LOC103998799	4.15616	4.85001	9.85026e-05	0.00315119
LOC103984204	2.18563	3.29758	9.91175e-05	0.00316729
LOC103991753	2.31192	5.53399	9.93263e-05	0.00317039
LOC103971388	1.58403	4.79275	9.94591e-05	0.00317106
LOC103977876	1.82698	4.59248	9.96997e-05	0.00317515
LOC103987530	-1.76571	2.72929	9.98227e-05	0.00317551
LOC103973099	2.27201	5.49848	0.000101131	0.0032126
LOC103978439	1.53914	4.82867	0.000101314	0.0032126
LOC103988798	-1.66189	6.76492	0.000101476	0.0032126
LOC103982791	2.22775	4.73097	0.000101587	0.0032126
LOC103983854	2.8928	7.25487	0.000101718	0.0032126
LOC103994129	1.85323	3.07233	0.000101853	0.0032126
LOC104000644	2.49645	4.18373	0.000101883	0.0032126
LOC103997990	2.81498	3.98855	0.000101896	0.0032126
LOC103992544	-1.24441	5.55933	0.000102106	0.00321564
LOC103975616	-2.97886	1.22444	0.000103031	0.0032412
LOC103971449	1.78247	5.32404	0.000103909	0.0032652
LOC103980202	1.57997	4.5515	0.000104376	0.00327622
LOC103990681	-3.80288	1.94015	0.000105167	0.00329739
LOC103990710	1.83818	3.97647	0.000105468	0.0033032
LOC103981302	-2.0376	3.04913	0.000105789	0.00330958
LOC103974128	-1.54757	4.22661	0.000106591	0.003331
LOC103986879	2.36643	7.17378	0.000107246	0.00334778
LOC103991019	1.64491	5.03856	0.000108978	0.00339811
LOC103979772	2.12087	7.56449	0.000109749	0.00341839
LOC103977510	2.53402	3.74431	0.000110195	0.00342522
LOC103994968	-2.58711	5.99451	0.00011021	0.00342522
LOC103998423	2.4307	5.84656	0.000110648	0.00343505
LOC104000396	2.64631	5.04054	0.000110967	0.00344016
LOC103982046	1.80772	5.08939	0.000111055	0.00344016
LOC103996928	2.17516	7.1311	0.000112132	0.003469
LOC103994607	-1.9084	6.67795	0.000112231	0.003469
LOC103975847	2.83974	5.76265	0.000113298	0.00349817
LOC103990115	-1.94689	4.79997	0.000113678	0.00350448
LOC103980923	2.3304	6.18586	0.00011375	0.00350448
LOC104000010	1.97007	4.90671	0.000113953	0.00350693
LOC103979944	2.07364	2.78975	0.000114221	0.00350898
LOC104000487	1.45942	3.42067	0.000114267	0.00350898
LOC103972870	1.20403	4.78329	0.000114736	0.00351689
LOC103979635	4.34293	3.00424	0.000114874	0.00351689
LOC103998590	-1.45044	4.38505	0.000114897	0.00351689
LOC103985004	1.91444	3.91139	0.000115118	0.00351747
LOC103987045	1.78468	5.71623	0.000115194	0.00351747
LOC103968974	3.08771	6.83012	0.000115288	0.00351747
LOC103991599	1.61202	4.80163	0.000115904	0.00353244
LOC103996996	1.89773	3.11726	0.000116381	0.00354318
LOC103974337	-1.61368	4.3157	0.000116764	0.00355102
LOC103982727	1.80059	4.16258	0.000117037	0.0035545
LOC103979142	-3.22307	0.858499	0.000117275	0.0035545
LOC103979557	5.57613	0.789221	0.000117419	0.0035545
LOC103978385	2.697	2.87631	0.000117563	0.0035545
LOC103983819	-1.4954	3.30764	0.000117641	0.0035545
LOC103991412	-1.65717	5.45715	0.000117736	0.0035545
LOC103983210	-2.12683	5.16303	0.000117756	0.0035545
LOC103979101	1.52439	5.12457	0.000118092	0.00356085
LOC103994582	1.62873	7.12568	0.000118257	0.00356203
LOC103986374	-1.50387	7.54092	0.000119202	0.0035867
LOC103991545	3.27969	3.3513	0.000120476	0.00362118
LOC103990941	1.78728	4.66487	0.000120777	0.00362488
LOC103985457	1.63155	3.92923	0.000120855	0.00362488
LOC103990512	2.23082	4.54915	0.00012141	0.00363123
LOC103995916	1.75332	5.63679	0.000121435	0.00363123
LOC103976024	5.72287	6.56161	0.000121451	0.00363123
LOC103972292	1.5168	4.5279	0.000122166	0.00364783
LOC103990638	3.03859	3.4973	0.000122263	0.00364783
LOC103986027	-2.05453	5.16297	0.000122453	0.0036489
LOC103976261	1.6321	4.00989	0.000122592	0.0036489
LOC103986634	1.32752	5.67087	0.000122846	0.0036489
LOC103995995	5.0449	-0.621877	0.000122986	0.0036489
LOC103978964	2.41511	3.20253	0.000123003	0.0036489
LOC103997749	2.23909	7.40987	0.000123169	0.0036489
LOC103974847	4.11482	7.41448	0.000123201	0.0036489
LOC103976743	1.864	4.76415	0.00012356	0.00365572
LOC103973634	1.55625	4.71448	0.000124174	0.00366248
LOC103977949	1.42084	4.76019	0.000124221	0.00366248
LOC103979856	1.63001	3.54259	0.000124281	0.00366248
LOC103975261	3.28687	3.13809	0.000124305	0.00366248
LOC103979003	1.68051	6.79546	0.000124902	0.00367624
LOC103973608	2.17883	4.98703	0.000125163	0.0036801
LOC103990032	2.39156	3.16471	0.000127212	0.00373647
LOC103978305	2.06973	3.69226	0.000127378	0.00373747
LOC103972362	-1.98421	3.18408	0.000127643	0.00373818
LOC103981268	1.58313	6.08374	0.00012776	0.00373818
LOC103995448	1.78288	9.02383	0.000127798	0.00373818
LOC104000656	1.85502	5.48455	0.000128115	0.00374361
LOC103976708	-2.22261	2.47128	0.000128325	0.00374587
LOC104000009	3.56655	1.02626	0.000129502	0.0037739
LOC103996931	1.68201	4.91992	0.000129638	0.0037739
LOC103996634	-1.78139	4.02142	0.000129684	0.0037739
LOC103995751	1.70574	5.45443	0.000130083	0.00378162
LOC103980636	1.60135	4.01389	0.00013108	0.0038067
LOC103996459	1.86571	5.68673	0.000131503	0.00381508
LOC104000231	2.27342	5.24936	0.000131719	0.00381743
LOC103980947	1.59696	4.8644	0.000132138	0.00382566
LOC103998644	2.03931	5.47599	0.000132388	0.00382897
LOC103976319	-3.36352	2.17751	0.000132696	0.00383118
LOC103972502	1.59734	4.36233	0.000132734	0.00383118
LOC103990648	2.52101	3.50487	0.000133012	0.00383529
LOC103981713	8.65851	-0.298624	0.000133492	0.00384522
LOC103998647	5.45072	0.383852	0.00013381	0.00384664
LOC103972300	4.62516	9.94279	0.000133896	0.00384664
LOC103988166	1.96919	5.03917	0.000133948	0.00384664
LOC103994870	1.56186	3.83954	0.00013629	0.00390992
LOC103975565	1.94724	4.969	0.000137401	0.00393782
LOC103972742	3.78541	1.78927	0.00013768	0.00394182
LOC103981203	1.49235	6.02673	0.000138541	0.00396248
LOC103996129	4.13802	4.5404	0.000138826	0.00396496
LOC103995365	-2.97973	1.5881	0.000138966	0.00396496
LOC103969492	1.49447	5.2495	0.000139048	0.00396496
LOC104000059	1.96884	4.9279	0.00014048	0.00400178
LOC103978082	7.62518	-0.850869	0.00014114	0.00401653
LOC103996303	1.95911	4.90817	0.000141584	0.00402514
LOC103986305	-1.72348	4.95306	0.000141976	0.00403223
LOC103990670	-3.51407	4.73845	0.000142948	0.00405578
LOC103982644	-1.81388	6.99916	0.000145177	0.0041135
LOC103987044	-1.31144	5.84	0.000145273	0.0041135
LOC103971342	-1.41908	5.37758	0.000145424	0.00411367
LOC103979752	1.65879	4.11628	0.000145775	0.00411877
LOC103993858	2.02214	5.86691	0.000145895	0.00411877
LOC103998921	1.5146	4.34199	0.000146084	0.00411999
LOC103992284	-1.6273	6.97392	0.000146974	0.004141
LOC103972953	-1.42765	6.17338	0.000147582	0.00415398
LOC103999318	2.71342	3.86937	0.000148069	0.00416356
LOC103992421	2.04546	4.16755	0.000148305	0.00416607
LOC103975564	-1.39806	4.54887	0.000149145	0.00418551
LOC103983198	2.29607	4.23961	0.000149577	0.00419348
LOC103991773	4.0883	2.32592	0.000149953	0.00419987
LOC103980148	1.94895	7.15204	0.000150208	0.00420286
LOC103994967	-1.97002	5.04088	0.000150506	0.00420703
LOC103971197	1.71464	4.52879	0.000150873	0.00421314
LOC103991736	2.34785	4.07715	0.000151272	0.00422013
LOC103979315	-1.61256	3.98334	0.000152247	0.00424315
LOC103980256	1.69216	5.18159	0.000152827	0.00425513
LOC103975515	1.30168	4.70218	0.000153547	0.00427099
LOC103986497	2.48895	6.43189	0.000154664	0.00429784
LOC103994707	-3.52834	1.79449	0.000154839	0.00429845
LOC103981486	3.16531	3.96084	0.000154989	0.00429845
LOC103998099	-2.07504	4.73591	0.00015523	0.00430091
LOC103985654	1.48477	3.89645	0.000156005	0.00431816
LOC103990600	1.74181	3.48821	0.00015739	0.00435225
LOC103977742	-1.36593	6.88093	0.000157864	0.0043611
LOC103993219	3.15674	3.12183	0.000158219	0.00436666
LOC103969231	1.63021	5.85667	0.000158935	0.00438216
LOC103998065	1.2811	3.9167	0.000159364	0.00438573
LOC103976852	2.22282	3.58118	0.000159374	0.00438573
LOC103983379	-1.4339	10.3902	0.000160203	0.00440425
LOC103972339	2.18714	4.73648	0.00016161	0.00443865
LOC103988740	2.56816	3.03728	0.000162197	0.00445044
LOC103989540	-1.77733	5.65507	0.000162415	0.00445211
LOC103993419	2.11014	5.22974	0.000163269	0.00447121
LOC103986072	2.16952	5.52331	0.000164353	0.00449655
LOC103985617	-1.43847	3.49931	0.000164742	0.00450285
LOC103990697	1.53891	4.64394	0.000165094	0.00450571
LOC103988432	-1.52991	5.23199	0.000165165	0.00450571
LOC103992028	1.47589	4.77995	0.00016589	0.00452115
LOC103989972	2.5346	6.33855	0.000166264	0.00452365
LOC103973121	2.69123	4.32782	0.000166301	0.00452365
LOC104000908	1.75724	4.39583	0.000166638	0.00452846
LOC103981957	-1.38286	4.06453	0.000167157	0.00453822
LOC103991150	3.08322	5.83406	0.000167608	0.00454472
LOC104000857	-1.66027	4.78003	0.000167877	0.00454472
LOC103969320	-1.67824	5.02703	0.000167878	0.00454472
LOC103980720	2.26952	4.85613	0.000169043	0.00457191
LOC103981933	2.4732	5.56251	0.000170433	0.0046051
LOC103981759	1.68222	4.47751	0.000170732	0.00460879
LOC103979946	-1.6299	6.32773	0.000171101	0.00461149
LOC103982437	1.50089	4.63626	0.000171158	0.00461149
LOC104000990	3.6847	3.16449	0.000174499	0.00469705
LOC103979451	-1.32999	5.85972	0.000175438	0.00471784
LOC103972345	8.41049	5.50659	0.000176216	0.00473429
LOC103997010	1.99261	4.92997	0.000176734	0.00474037
LOC103988382	7.02154	0.409186	0.000177055	0.00474037
LOC104000818	-2.73861	5.74928	0.000177081	0.00474037
LOC103970060	-1.14741	6.02449	0.000177112	0.00474037
LOC103975812	2.3628	4.9222	0.000179103	0.00478915
LOC103984053	2.28135	6.4553	0.000179541	0.00479395
LOC103984519	2.87913	3.8237	0.000179621	0.00479395
LOC103987473	2.72531	4.88255	0.000179826	0.0047949
LOC103971348	-1.38734	5.54043	0.000180352	0.00480441
LOC103985632	-1.52019	7.38747	0.000180918	0.00480901
LOC103979845	2.57854	5.97111	0.000181093	0.00480901
LOC103974590	-1.57639	6.92885	0.000181267	0.00480901
LOC103983527	2.25192	4.03481	0.000181276	0.00480901
LOC103972977	-1.53604	5.09547	0.000181378	0.00480901
LOC103983220	1.77127	2.7224	0.000181542	0.00480901
LOC103995475	-2.90631	0.783662	0.000181936	0.00481495
LOC103983244	2.84702	3.0067	0.000182155	0.00481623
LOC103969255	2.35346	5.10416	0.000184198	0.00486571
LOC103978994	1.69745	7.29774	0.000184562	0.00487078
LOC103997495	-1.65815	10.7563	0.000185605	0.00488674
LOC103990904	-1.66172	4.1295	0.00018571	0.00488674
LOC103986656	3.13764	3.2419	0.000185841	0.00488674
LOC103998292	1.99226	3.93752	0.000185912	0.00488674
LOC104001043	3.03981	3.2024	0.000186197	0.00488674
LOC103986830	1.23572	4.29314	0.000186201	0.00488674
LOC103995574	2.10057	10.8618	0.000186451	0.00488878
LOC103985419	1.70849	4.71435	0.000187042	0.00489858
LOC103985301	-1.53637	7.3755	0.000187172	0.00489858
LOC103971360	2.04315	4.47907	0.000187343	0.00489858
LOC103970009	1.39882	2.75087	0.000187935	0.00490951
LOC103978011	1.67454	2.97305	0.000188158	0.00491082
LOC103990716	1.1377	5.17878	0.000189046	0.00492946
LOC103999250	2.41352	5.33531	0.000189761	0.00494307
LOC103988831	-2.9691	2.11842	0.000189917	0.00494307
LOC103973056	2.48867	4.58113	0.000193706	0.00503706
LOC103970775	-1.54571	4.80508	0.00019402	0.00504062
LOC103998819	2.89883	7.83785	0.000194978	0.00505656
LOC103984251	-1.45411	5.17038	0.000195022	0.00505656
LOC103988682	2.43271	9.01684	0.000195169	0.00505656
LOC103972076	-1.7861	4.00207	0.000196606	0.00508912
LOC103973899	-1.62188	5.88593	0.000196968	0.00509385
LOC103982746	2.93916	8.3851	0.000197984	0.00511545
LOC103984751	2.64254	1.07281	0.000198251	0.0051177
LOC103993333	-2.60494	4.83311	0.000198729	0.00512537
LOC103997584	4.4044	2.88374	0.000199138	0.00513125
LOC103972101	1.30979	4.90356	0.000199588	0.00513816
LOC103976026	1.24871	5.06814	0.000201024	0.00517044
LOC104000722	1.50973	4.6035	0.00020189	0.00518801
LOC103976700	-1.1078	6.65014	0.000202117	0.00518913
LOC103999920	1.53229	3.5002	0.000202667	0.00519518
LOC103976077	1.51334	5.05043	0.000202719	0.00519518
LOC103994690	-2.2758	2.71498	0.00020316	0.00520178
LOC103990508	2.19556	7.82717	0.000204088	0.00522082
LOC103991592	1.60793	4.89899	0.000204296	0.00522144
LOC103984700	3.55503	5.00976	0.000204806	0.00522975
LOC103995065	-1.24552	6.02864	0.000205125	0.00523318
LOC103980334	2.08528	3.33651	0.000205413	0.00523581
LOC103976527	-1.35941	6.79145	0.000205847	0.00523786
LOC103970583	-1.48004	4.52923	0.000205863	0.00523786
LOC103991618	-1.42484	3.92017	0.000206338	0.00524266
LOC103999666	2.25841	6.51345	0.000206837	0.00524266
LOC103994200	2.22693	3.83513	0.000206869	0.00524266
LOC103979733	1.18746	5.04149	0.000206966	0.00524266
LOC103986984	2.2382	8.26089	0.000207056	0.00524266
LOC103990992	1.82253	5.00356	0.000207161	0.00524266
LOC103990970	-1.46608	3.70242	0.000207701	0.00525163
LOC103988054	3.34926	3.96496	0.00020991	0.0052945
LOC103984305	1.69815	4.48907	0.00020994	0.0052945
LOC103975611	-1.75718	3.0292	0.000209957	0.0052945
LOC103975910	2.08925	7.94068	0.000210789	0.00531075
LOC103995549	2.32501	5.33903	0.000212703	0.00535353
LOC103986223	-1.64094	4.42424	0.000212864	0.00535353
LOC103982271	-1.66057	3.39313	0.000213732	0.00536651
LOC103974159	1.59767	3.40649	0.000213759	0.00536651
LOC103995579	1.69768	6.18362	0.000214	0.0053678
LOC103991939	-1.75474	7.48509	0.000214952	0.0053869
LOC103999093	-1.59953	4.49835	0.000215712	0.00540118
LOC103980177	3.00395	1.56427	0.000216374	0.00541299
LOC103985598	-1.354	6.24466	0.000217517	0.00543619
LOC103998358	4.4655	0.782755	0.000217827	0.00543619
LOC103986227	1.46664	7.09451	0.000218045	0.00543619
LOC103973965	-2.4567	4.85394	0.000218069	0.00543619
LOC103997110	2.68177	4.02262	0.000219088	0.00545263
LOC103976671	2.80078	2.60993	0.00021931	0.00545263
LOC103996029	-1.75169	3.77105	0.000219348	0.00545263
LOC103995851	-1.24088	5.25691	0.000219498	0.00545263
LOC103980902	1.58944	6.19204	0.00021988	0.00545734
LOC103995729	-1.48865	4.30074	0.000220351	0.00546424
LOC103995920	-1.17601	5.93869	0.000220873	0.0054724
LOC103983670	-1.43012	4.21898	0.000221845	0.00548779
LOC103996869	-1.98975	4.99952	0.000221882	0.00548779
LOC103972999	-1.2256	4.42167	0.000222284	0.00549295
LOC103983094	-1.29157	6.87044	0.000222649	0.00549689
LOC103968489	1.67741	3.85091	0.000222831	0.00549689
LOC103968461	-1.51863	4.40923	0.000223119	0.0054992
LOC103970099	1.25685	4.25401	0.000224011	0.00551639
LOC103976530	1.61866	3.36858	0.00022431	0.00551896
LOC103982170	-1.72004	7.32742	0.000225145	0.0055347
LOC103969776	2.95069	6.51244	0.000227191	0.00558017
LOC103987670	-2.97986	3.50735	0.000230114	0.00564706
LOC103990495	-1.6488	4.06308	0.000232036	0.00568929
LOC103972410	-1.48888	6.56163	0.000232619	0.00569867
LOC103979408	1.81354	5.37493	0.000233083	0.00570315
LOC103989113	2.1779	2.29144	0.000233321	0.00570315
LOC103996830	-1.43082	6.22557	0.000233406	0.00570315
LOC103984391	5.88215	0.67623	0.00023376	0.00570524
LOC103990567	-1.31187	5.54024	0.000233894	0.00570524
LOC103998786	2.34279	2.67319	0.000234762	0.00572148
LOC103992699	-1.51826	5.07263	0.000238321	0.00580324
LOC103989097	1.7822	9.97476	0.000238784	0.00580558
LOC103970377	3.66757	1.51558	0.000238827	0.00580558
LOC103994514	1.81301	3.68361	0.000239168	0.0058089
LOC103974362	2.34876	5.98286	0.000240364	0.00582945
LOC103987627	1.79238	2.82197	0.000240426	0.00582945
LOC103984499	1.67335	7.33362	0.000241565	0.00584637
LOC104000682	1.81507	7.05864	0.000241709	0.00584637
LOC103979022	2.77619	1.67428	0.000241743	0.00584637
LOC103979711	1.98337	4.35064	0.000241949	0.00584637
LOC103972399	-1.2748	5.72732	0.000243133	0.00586997
LOC103997583	1.79665	8.39813	0.000244188	0.00589045
LOC104000901	-1.42728	4.38318	0.000244707	0.00589795
LOC103999823	-1.86422	3.35235	0.000245981	0.00592362
LOC103985649	2.17883	3.62279	0.000247098	0.00594545
LOC103995933	1.31702	6.87418	0.000248535	0.00597208
LOC103973432	2.88786	5.12619	0.000248626	0.00597208
LOC103995645	2.93932	5.91077	0.000250987	0.00602369
LOC103980611	1.09224	5.27481	0.000253255	0.00606847
LOC103981264	-1.19238	4.75646	0.000253329	0.00606847
LOC103977954	1.55021	7.157	0.000253495	0.00606847
LOC103974210	-1.60651	3.45807	0.000254754	0.00609347
LOC103992213	3.09705	6.72706	0.000255307	0.00609886
LOC103998653	1.47917	6.09389	0.00025541	0.00609886
LOC103986932	2.10255	4.22991	0.00025598	0.00610733
LOC103972422	1.80539	4.13326	0.000256816	0.00612212
LOC103996619	2.23184	3.76299	0.00025738	0.00613041
LOC103987920	-1.49594	6.49202	0.000258762	0.00615813
LOC103993435	1.44898	5.41605	0.000259622	0.00617169
LOC103973007	2.32797	4.86198	0.000259767	0.00617169
LOC103993009	2.81353	2.91268	0.000261219	0.00620099
LOC103999132	2.88702	4.44808	0.000261474	0.00620186
LOC103977103	1.87922	4.35487	0.000262339	0.00621717
LOC103968691	2.02856	4.35995	0.000263471	0.00623878
LOC104000844	-1.72369	5.32783	0.00026408	0.00624593
LOC103972838	-1.34209	4.96844	0.000264213	0.00624593
LOC103991458	4.50487	1.29836	0.000264474	0.00624687
LOC104000801	4.76696	3.79785	0.000264831	0.00625009
LOC103996182	-1.26878	6.41852	0.00026684	0.00628789
LOC103988073	2.23558	3.42698	0.000266876	0.00628789
LOC103999503	1.55963	5.22881	0.000267121	0.00628843
LOC103985999	1.46064	3.38291	0.000268802	0.00632233
LOC103982618	1.39653	4.75215	0.000269007	0.00632233
LOC103978690	1.35839	4.38271	0.000269976	0.00633151
LOC103998933	2.50922	3.04406	0.000270216	0.00633151
LOC103971946	1.91409	5.7458	0.000270393	0.00633151
LOC103989402	1.95903	4.8823	0.000270452	0.00633151
LOC103998471	1.64242	3.08116	0.000270684	0.00633151
LOC103991214	1.49467	5.52045	0.000270738	0.00633151
LOC103976012	1.64336	7.67944	0.000271359	0.0063377
LOC103989296	1.55418	3.73895	0.00027145	0.0063377
LOC103996737	-1.68718	3.76711	0.000272408	0.00634693
LOC103993007	1.60906	4.97111	0.000272579	0.00634693
LOC103994519	-5.10249	1.91398	0.000272915	0.00634693
LOC103972136	2.89828	4.4017	0.000273063	0.00634693
LOC103973705	1.83036	2.3846	0.000273085	0.00634693
LOC103971661	3.31634	1.64951	0.000273189	0.00634693
LOC103996212	1.32567	5.48725	0.000273885	0.00635789
LOC103993201	1.54865	4.88971	0.000274386	0.00636432
LOC103973499	1.7142	2.53284	0.00027473	0.00636709
LOC103971838	1.30573	4.08828	0.000275287	0.00637478
LOC103968982	-1.35463	3.54452	0.000275612	0.0063771
LOC103971925	2.6622	3.31517	0.000276104	0.00637859
LOC103997620	3.27169	4.34832	0.000276127	0.00637859
LOC103986030	-1.67337	6.18606	0.00027738	0.00640233
LOC103992160	2.07343	8.3522	0.000278434	0.00642143
LOC103970273	1.31355	4.82711	0.000278779	0.00642415
LOC103979172	2.97555	2.21234	0.000279438	0.0064341
LOC103973607	3.70723	5.29574	0.000280172	0.00644577
LOC103995584	1.35756	4.16076	0.000280442	0.00644676
LOC103974308	2.16447	4.7731	0.00028075	0.00644861
LOC103995654	-5.69445	4.98867	0.000281865	0.00646897
LOC103999938	1.44216	5.63207	0.000283446	0.00650001
LOC103995809	4.67453	3.05825	0.000283943	0.00650551
LOC103995578	-1.43982	6.22352	0.000284145	0.00650551
LOC103968718	1.50312	4.5361	0.000285764	0.00653729
LOC103979275	2.03434	2.72997	0.000288405	0.00659239
LOC103999480	2.81881	8.96208	0.00028872	0.00659427
LOC103980901	-1.87103	4.99988	0.000289192	0.00659973
LOC103993683	1.30966	3.94676	0.000290388	0.00662168
LOC103999152	-1.33369	3.90811	0.000291725	0.00664682
LOC103974533	1.76903	5.4291	0.000291997	0.00664768
LOC103997682	2.59756	7.70236	0.000292566	0.00664988
LOC103979269	-1.41215	6.1397	0.000292886	0.00664988
LOC103991089	2.2107	3.72467	0.000292928	0.00664988
LOC103968610	3.83478	0.735395	0.000293032	0.00664988
LOC103982571	-1.63164	6.37961	0.000293297	0.00665056
LOC103982005	1.33676	5.30347	0.000293629	0.00665276
LOC103995831	2.92776	4.10713	0.000294698	0.00667165
LOC103974011	2.10581	3.0972	0.000294935	0.0066717
LOC103994148	2.83344	3.25866	0.000295336	0.00667544
LOC103989382	1.907	4.50929	0.000295706	0.0066762
LOC103981745	3.01308	7.65758	0.000295841	0.0066762
LOC103989008	2.17025	3.45524	0.000299483	0.00675303
LOC103979137	-1.72293	3.23143	0.000299738	0.00675339
LOC103995296	2.02273	5.85678	0.000300293	0.00676053
LOC103971666	2.23008	3.03479	0.000301719	0.00678724
LOC103992860	1.13679	5.54036	0.000302973	0.00681004
LOC103973611	-1.47279	4.84374	0.000305949	0.0068715
LOC103986141	1.49301	3.78919	0.000307281	0.00689593
LOC103993936	1.78137	4.22017	0.000307769	0.00690142
LOC103973746	-1.89782	5.30099	0.00030856	0.00691369
LOC103968986	-1.68064	11.4812	0.000311018	0.00696326
LOC103995567	-1.53965	4.7372	0.000311282	0.00696367
LOC103999681	3.04518	2.43738	0.000311584	0.00696493
LOC103993274	1.6071	3.38851	0.00031243	0.00697835
LOC103992161	2.97751	2.27245	0.000312799	0.00698109
LOC103968540	1.37776	3.75541	0.00031392	0.00699899
LOC103995556	-2.03144	3.74217	0.000314218	0.00699899
LOC103988635	3.48711	1.19369	0.000315165	0.00699899
LOC103982343	4.54825	2.00209	0.00031543	0.00699899
LOC103972249	-3.59218	1.31515	0.000315574	0.00699899
LOC103998913	2.24392	2.46639	0.000315651	0.00699899
LOC103994330	4.18545	2.3499	0.000315705	0.00699899
LOC103978167	1.59359	4.91314	0.000315747	0.00699899
LOC103996563	3.21746	4.17624	0.000315824	0.00699899
LOC103979459	1.27832	4.17156	0.000319045	0.00706486
LOC103982048	2.73508	3.43294	0.000321037	0.0071034
LOC103980910	-6.88164	-0.511032	0.000321582	0.00710993
LOC104000131	-3.82245	7.08914	0.000322865	0.00713273
LOC103995591	2.19845	3.1443	0.000323663	0.00714479
LOC103969467	1.75536	5.43075	0.00032416	0.0071502
LOC103968855	-1.18272	5.0502	0.000325695	0.00717845
LOC103970774	-1.23423	5.36113	0.000326819	0.00719232
LOC103973920	-1.37532	4.36903	0.000326832	0.00719232
LOC103974613	2.69799	4.12236	0.000327388	0.00719897
LOC103982334	-1.45508	6.77591	0.000327886	0.00720433
LOC104000447	-1.64304	5.5975	0.000328789	0.00721859
LOC103979734	1.87456	3.11363	0.000329192	0.00721935
LOC103986719	1.79292	10.3439	0.000329784	0.00721935
LOC103974401	-5.53924	1.82485	0.0003298	0.00721935
LOC103994286	1.88748	9.56485	0.000329926	0.00721935
LOC103992692	2.87917	1.85698	0.000330097	0.00721935
LOC103985850	1.58126	6.54475	0.000330632	0.00722546
LOC103979366	-2.07933	2.90353	0.000333845	0.00728419
LOC103968462	2.12514	5.02357	0.000333994	0.00728419
LOC103999912	-1.35377	5.85072	0.000334097	0.00728419
LOC103988587	-1.88482	6.76502	0.000334347	0.00728419
LOC103999611	1.83822	4.78689	0.000335233	0.00729442
LOC103995533	1.62885	5.08012	0.000335331	0.00729442
LOC103984178	-1.26244	7.33134	0.000336284	0.00730419
LOC103981993	1.57499	3.97269	0.000336567	0.00730419
LOC103977868	-2.23994	3.70177	0.00033677	0.00730419
LOC103977454	1.42296	4.88642	0.000336811	0.00730419
LOC103975967	1.13116	5.50483	0.000338541	0.00733608
LOC103978851	1.74162	4.11331	0.000339481	0.00735085
LOC103989116	1.59778	4.53753	0.000340072	0.00735801
LOC103993244	1.78948	5.00126	0.000340421	0.00735995
LOC103971400	1.47258	4.21272	0.000340967	0.00736613
LOC103973120	3.46776	1.39778	0.000342033	0.00738353
LOC103970101	-1.6221	3.67184	0.00034237	0.00738519
LOC103984106	1.70059	3.67113	0.000342776	0.00738832
LOC103982238	1.19531	3.97368	0.000344448	0.00741872
LOC103973594	2.39846	4.60004	0.000348601	0.00750246
LOC103993897	1.44517	4.68496	0.000349278	0.00751134
LOC103971286	2.74943	3.41144	0.000349937	0.0075184
LOC103988663	-1.49266	6.38114	0.000350137	0.0075184
LOC103999127	1.88905	8.01073	0.000350536	0.00752126
LOC103996857	2.20458	5.58008	0.000350813	0.00752151
LOC103977550	-1.72329	2.5874	0.000354572	0.00759504
LOC103993258	1.42815	6.18706	0.000354778	0.00759504
LOC103978813	-2.85536	1.49504	0.000355252	0.00759853
LOC103981585	-3.68249	3.6991	0.000355478	0.00759853
LOC103987055	2.49232	2.50339	0.000355964	0.0076032
LOC103980633	1.33478	6.09118	0.000356586	0.00761076
LOC103974236	-1.53667	4.98777	0.000357518	0.0076241
LOC103979478	1.69776	3.9614	0.000357841	0.0076241
LOC103973926	-2.22832	2.14258	0.000358018	0.0076241
LOC103977163	1.61891	6.58633	0.000360381	0.00766029
LOC103982353	-1.30621	3.98559	0.000360475	0.00766029
LOC103977566	1.7687	4.16468	0.000360687	0.00766029
LOC103985159	1.53518	5.04569	0.000360799	0.00766029
LOC103997020	-1.64801	7.17516	0.000362866	0.00769841
LOC103999971	-1.50294	6.39846	0.000363499	0.00770608
LOC103980210	-2.23163	4.8335	0.000364497	0.00772146
LOC103969135	1.60998	8.98396	0.000364931	0.00772488
LOC103972689	2.41442	3.08321	0.000366534	0.00775302
LOC103987539	2.66523	6.18508	0.00036896	0.00779851
LOC103970438	-1.28753	5.12082	0.000369901	0.00781018
LOC103979310	1.46401	2.62355	0.000370063	0.00781018
LOC103993477	1.68385	3.83189	0.000370808	0.00782007
LOC103980621	2.39904	3.0695	0.00037275	0.00785518
LOC103999092	-1.26852	6.21114	0.000373279	0.00785538
LOC103987830	1.57967	4.37601	0.000373314	0.00785538
LOC103979927	1.78121	4.12388	0.000374198	0.00786815
LOC103996140	1.30578	4.72501	0.000376307	0.00790664
LOC103995749	-1.89643	1.95833	0.000378918	0.00795559
LOC103979760	1.55384	3.59432	0.000379671	0.00796551
LOC103978866	-4.76225	4.76745	0.00038064	0.00797993
LOC103988875	-1.80211	4.13217	0.000382478	0.00801253
LOC103972981	1.49595	4.39882	0.000384373	0.00804628
LOC103992282	-2.53558	3.6068	0.000386092	0.00807631
LOC103995520	8.0472	1.293	0.000386485	0.00807856
LOC103994723	1.96613	5.49126	0.000386774	0.00807864
LOC103993391	-2.94328	1.893	0.000387433	0.00808645
LOC103977055	3.35701	3.39162	0.000387768	0.00808749
LOC103970588	-2.39194	4.90232	0.000388418	0.00809509
LOC103995980	1.24654	6.37956	0.000389111	0.00810358
LOC103993955	2.83235	3.19258	0.000389628	0.00810839
LOC103983321	2.69195	1.52982	0.000390187	0.00811361
LOC103970127	2.37156	9.89898	0.000390452	0.00811361
LOC103969428	1.22189	5.93592	0.000392191	0.00813899
LOC103996047	-2.2999	2.49525	0.000392247	0.00813899
LOC103982208	-1.43823	4.22533	0.000392686	0.00814213
LOC103974465	3.49162	0.364328	0.000393637	0.00815577
LOC103986310	3.99571	1.50568	0.000393919	0.00815577
LOC103969752	2.48256	4.07435	0.000396609	0.00820546
LOC103996519	3.26683	2.34177	0.000397213	0.00821197
LOC103997005	-1.61184	3.60314	0.000397704	0.00821612
LOC103985608	2.58343	3.90853	0.000398361	0.0082237
LOC103971702	1.84827	4.53038	0.000400102	0.00825364
LOC103992267	2.39817	3.70952	0.000400513	0.0082561
LOC103983914	2.58807	4.31248	0.000400933	0.00825875
LOC103988530	1.97774	6.73232	0.00040274	0.00828994
LOC103973088	1.50254	4.46294	0.000403989	0.00830963
LOC103984463	-1.97679	3.66437	0.000405256	0.00832617
LOC103987839	1.63209	4.28032	0.000405381	0.00832617
LOC103968969	2.60289	4.31543	0.000406093	0.00833139
LOC103973741	2.48842	2.77303	0.000406223	0.00833139
LOC103989687	2.41889	6.77761	0.000407282	0.00834708
LOC103983039	2.66793	6.26839	0.000407798	0.00835161
LOC103999968	-1.78722	2.66175	0.000409303	0.00837637
LOC103997877	2.05423	5.07281	0.000409973	0.00838404
LOC103970034	1.03766	5.54217	0.000410773	0.00839434
LOC103995814	1.78048	4.82264	0.00041197	0.00841273
LOC103971648	1.62803	3.48859	0.000412317	0.00841375
LOC103991378	1.34895	4.7236	0.000413631	0.00842454
LOC103995303	4.68492	2.54249	0.000413725	0.00842454
LOC103987938	1.42951	8.20245	0.000413737	0.00842454
LOC103986086	-5.75584	1.73252	0.000414111	0.00842611
LOC103993657	1.22402	6.02476	0.000414642	0.00842907
LOC103977087	1.17599	5.36107	0.000415116	0.00842907
LOC103974811	1.94737	5.45511	0.000415149	0.00842907
LOC103998448	2.27296	5.76471	0.000416021	0.00844073
LOC103985384	1.60734	4.21105	0.0004174	0.00846266
LOC104001038	-1.41148	5.26877	0.000418063	0.0084675
LOC103975465	-1.43448	3.2073	0.00041839	0.0084675
LOC103984229	2.28047	8.78399	0.000418535	0.0084675
LOC103984418	10.3338	1.01765	0.000419912	0.00848157
LOC103979263	-3.16914	0.895962	0.00042	0.00848157
LOC103980741	-2.25748	3.87231	0.000420128	0.00848157
LOC103995782	-1.2336	3.8311	0.000422109	0.00851445
LOC103987214	3.454	7.50275	0.000422358	0.00851445
LOC103971965	-1.45958	5.52469	0.000423098	0.0085233
LOC103982820	3.64712	1.82892	0.000427103	0.00859788
LOC103985800	1.91352	5.89927	0.00043051	0.0086598
LOC103979313	-1.11776	7.19655	0.00043079	0.0086598
LOC103994121	1.98396	2.66589	0.000433705	0.00870991
LOC103984498	2.16744	5.23382	0.000433897	0.00870991
LOC103999025	3.1188	6.00516	0.0004373	0.008772
LOC103993886	1.89001	5.71398	0.000439074	0.00880135
LOC103990742	3.04531	6.75389	0.000439489	0.00880344
LOC103988633	1.13589	4.84725	0.00043984	0.00880425
LOC103982535	1.30427	5.90081	0.000441362	0.00882746
LOC103981666	-2.42376	1.22667	0.000442179	0.00882746
LOC103973127	2.44468	2.7143	0.000442219	0.00882746
LOC103979983	1.25204	4.68887	0.000442245	0.00882746
LOC103998808	-1.61637	7.63948	0.000443857	0.0088534
LOC103992798	-4.006	1.24885	0.000445998	0.00888985
LOC103999226	2.97236	3.31455	0.000448645	0.00893293
LOC103995532	1.35019	5.67861	0.000448789	0.00893293
LOC103977770	1.9477	4.42018	0.000449682	0.00894442
LOC103995575	1.8352	10.0244	0.000450436	0.00895056
LOC104000872	1.26419	5.3553	0.000450623	0.00895056
LOC103968819	1.38682	3.92852	0.000454705	0.00901953
LOC103993130	1.96558	11.2149	0.000455009	0.00901953
LOC103996629	1.00454	6.35721	0.00045505	0.00901953
LOC103993840	1.69041	2.9809	0.000456394	0.00903986
LOC103996653	-1.36796	6.9996	0.000456803	0.00904165
LOC103980382	2.8979	1.73158	0.000458094	0.00905954
LOC103969033	2.45918	4.87773	0.000458347	0.00905954
LOC103997919	3.02718	3.70743	0.00046066	0.00909892
LOC103991563	2.44246	2.91279	0.000461528	0.00910972
LOC103987848	2.39872	5.4884	0.000463818	0.00914854
LOC103988006	1.7961	3.87204	0.000465791	0.00918107
LOC104000961	1.76906	2.96429	0.00046744	0.00920717
LOC103976377	5.3184	1.01245	0.000470128	0.00925369
LOC103998615	1.57899	3.62636	0.000470727	0.00925904
LOC103998807	2.04858	2.10883	0.000471437	0.00926142
LOC103989601	3.03026	4.66435	0.00047164	0.00926142
LOC103995115	-2.54371	8.06406	0.000471828	0.00926142
LOC103976762	2.23929	3.36358	0.000472897	0.00927599
LOC103993973	-1.3783	5.25938	0.000473303	0.00927752
LOC103988889	-1.37886	4.24888	0.000474186	0.0092878
LOC103990738	1.15613	4.11578	0.000474482	0.0092878
LOC103978201	1.77176	3.58936	0.000477113	0.00932918
LOC103997575	1.2226	3.76675	0.000477255	0.00932918
LOC103981960	1.24686	4.26281	0.000478098	0.00933922
LOC103974258	1.88395	2.02882	0.000479187	0.00935405
LOC103995090	2.44577	6.90035	0.00048066	0.00937635
LOC103978571	-1.44418	8.34642	0.000481826	0.00938695
LOC103997112	1.44588	3.8675	0.000481866	0.00938695
LOC103968601	1.93251	5.07257	0.000483655	0.00940893
LOC103981444	3.10866	4.76604	0.000483658	0.00940893
LOC103990645	-1.3157	6.73295	0.000484399	0.00941115
LOC103972411	-1.47654	7.08147	0.000484436	0.00941115
LOC103994204	1.03385	5.32181	0.000487692	0.00946791
LOC103997778	1.87078	10.4524	0.000490034	0.00949871
LOC103982755	2.7883	5.07471	0.000490189	0.00949871
LOC103989707	3.96788	5.62824	0.000490603	0.00949871
LOC103969475	3.10062	6.35651	0.000490619	0.00949871
LOC103992479	1.08654	5.10249	0.000492031	0.00951483
LOC103989550	1.80995	7.52576	0.000492352	0.00951483
LOC103997014	1.83775	3.11298	0.000492459	0.00951483
LOC103987611	2.41551	6.78738	0.000492953	0.00951789
LOC103971233	1.12828	5.74223	0.000495846	0.00956724
LOC103993971	-1.39275	6.35137	0.000496417	0.00957174
LOC103990209	-1.67162	5.89431	0.000500819	0.00965003
LOC103995129	3.30655	3.62289	0.000501714	0.00966071
LOC103981532	2.05522	4.18959	0.000505457	0.00972584
LOC103990764	-1.42443	4.51193	0.000506304	0.00972584
LOC103979771	1.75487	8.3075	0.000506378	0.00972584
LOC103968378	2.17676	6.23639	0.000506468	0.00972584
LOC103979830	-1.05567	7.08085	0.000507627	0.00974148
LOC103987630	1.7482	3.32361	0.0005086	0.00975355
LOC103976857	1.30037	3.79173	0.000509109	0.0097556
LOC103984592	3.42187	2.65237	0.000509395	0.0097556
LOC103978610	-1.41937	4.50604	0.000511484	0.00978782
LOC103986429	-1.85459	7.04246	0.000511829	0.00978782
LOC103994772	1.35871	4.34287	0.000512348	0.00978782
LOC103985793	1.51469	5.43901	0.000512459	0.00978782
LOC103985170	1.98353	3.64864	0.000513519	0.00980146
LOC103985773	1.35828	4.89417	0.000514518	0.00980974
LOC103971820	1.34235	5.51179	0.000514645	0.00980974
LOC103998606	2.65283	2.67532	0.000518482	0.00987625
LOC103974252	-1.37484	3.80303	0.000518882	0.00987723
LOC103988626	2.74407	4.40026	0.000520046	0.00988547
LOC103979828	-1.45059	7.5104	0.000520175	0.00988547
LOC103968637	-1.37901	5.44126	0.000520361	0.00988547
LOC103991674	-1.45363	7.05978	0.000524629	0.00995986
LOC103979209	-1.12258	5.45688	0.000525828	0.00997594
LOC103986619	2.17954	3.96935	0.000527101	0.00999037
LOC103990156	1.66229	7.67166	0.000527293	0.00999037
LOC103986264	2.05136	5.3685	0.000528369	0.0100021
LOC103993574	1.4912	4.54817	0.00052862	0.0100021
LOC103981359	2.17242	4.97164	0.000529402	0.0100088
LOC103987779	1.46459	3.99105	0.000529676	0.0100088
LOC103977979	1.27741	5.24513	0.000532856	0.0100621
LOC103976733	-3.75824	0.710725	0.000533687	0.0100711
LOC103997430	1.53814	4.38316	0.000534053	0.0100713
LOC103972445	1.96704	5.20709	0.000535911	0.0100996
LOC103972569	3.22912	2.08184	0.000538049	0.0101332
LOC104000739	1.96923	5.21885	0.000538686	0.0101385
LOC103972926	1.68692	2.86699	0.000541854	0.0101913
LOC103972251	4.02559	4.99237	0.000545166	0.0102468
LOC103976501	2.8472	6.10618	0.000546151	0.0102585
LOC103994943	-1.72161	4.47944	0.000549299	0.0103108
LOC103992676	1.97085	3.39536	0.000552451	0.0103605
LOC103990892	1.29439	3.79152	0.000552869	0.0103605
LOC103987666	2.90483	2.0353	0.000553045	0.0103605
LOC103971035	1.93099	3.13465	0.000555701	0.0104034
LOC103987904	1.80843	2.42984	0.000556358	0.0104081
LOC103976581	3.22899	1.85393	0.000556684	0.0104081
LOC103992802	2.01583	1.89292	0.000559652	0.0104539
LOC103980990	1.08393	6.21276	0.000559871	0.0104539
LOC103993520	-1.56295	5.70389	0.000560531	0.0104593
LOC103989143	-1.21065	5.36536	0.000561318	0.0104671
LOC104000114	-2.07257	2.38682	0.000562768	0.0104872
LOC103985454	-1.75751	2.76087	0.000563923	0.0105019
LOC103988916	-1.60479	5.83504	0.000564431	0.0105044
LOC103978807	1.98014	3.73177	0.000566662	0.010539
LOC104000890	1.409	5.37502	0.000568668	0.010563
LOC103975243	5.26433	2.16876	0.000568698	0.010563
LOC103975789	1.4474	7.22245	0.000571201	0.0106026
LOC103992199	-1.62774	3.84871	0.000571749	0.0106058
LOC103986734	-1.81201	1.98598	0.000572255	0.0106082
LOC103982638	-2.33669	5.65588	0.000573568	0.0106256
LOC103991270	2.29867	3.7573	0.000574255	0.0106313
LOC103977993	-1.15791	5.04591	0.000574624	0.0106313
LOC103970502	1.82257	4.56609	0.000577032	0.0106689
LOC104000109	-1.48656	4.37622	0.000578584	0.0106859
LOC103972830	2.62239	3.23533	0.000578705	0.0106859
LOC103987828	-1.60727	7.24941	0.000580075	0.0107042
LOC103977881	-1.95284	7.66172	0.000581031	0.0107135
LOC103968673	8.06053	-0.0463667	0.000581336	0.0107135
LOC103974260	1.42349	4.33409	0.000583199	0.0107409
LOC103975647	3.61391	3.51879	0.00058417	0.0107455
LOC103987290	1.72292	5.28819	0.000584209	0.0107455
LOC103977171	1.7148	3.99879	0.000586135	0.0107677
LOC103980122	2.26156	3.00958	0.000586175	0.0107677
LOC103993751	1.77784	3.09472	0.000587535	0.0107851
LOC103969404	-2.53471	1.16346	0.000587881	0.0107851
LOC103998823	1.40754	7.33657	0.000588335	0.0107864
LOC103978901	-1.45715	4.49589	0.000589735	0.0108048
LOC104001039	3.01634	7.09517	0.0005901	0.0108048
LOC103991709	2.14572	5.84729	0.000590758	0.0108098
LOC103969303	1.6768	3.32737	0.000591372	0.0108141
LOC103974038	-1.30152	4.58387	0.000592285	0.0108238
LOC103993909	-1.59389	3.0928	0.000595138	0.0108689
LOC103970278	2.68526	3.78113	0.000596712	0.010872
LOC103981845	1.28167	4.0733	0.000596861	0.010872
LOC103973331	2.03425	5.15436	0.000596871	0.010872
LOC103999063	-2.1587	5.35572	0.000597466	0.010872
LOC103999605	3.02674	2.75178	0.000597555	0.010872
LOC103996938	1.82263	4.97875	0.000597607	0.010872
LOC103971318	-2.09739	7.1498	0.000598323	0.0108776
LOC103977674	1.30122	4.34096	0.000598685	0.0108776
LOC103973583	2.02475	3.64171	0.00060186	0.0109283
LOC103968909	1.18921	5.38264	0.000603008	0.0109422
LOC103986330	-1.52604	5.03806	0.000603798	0.0109495
LOC103978739	1.08673	4.71718	0.000604665	0.0109582
LOC103982338	1.98298	4.84673	0.00060792	0.0110071
LOC103996988	1.4694	4.54356	0.00060814	0.0110071
LOC103994951	-1.42045	4.59177	0.00060938	0.0110225
LOC103968652	2.41864	8.07327	0.000610657	0.0110359
LOC103983807	1.08179	5.57091	0.0006109	0.0110359
LOC103981958	1.82054	5.13291	0.000611623	0.0110393
LOC103975826	2.37339	8.53399	0.000611869	0.0110393
LOC103982658	1.47677	6.2269	0.000614293	0.011076
LOC103986834	1.38199	3.49341	0.000615604	0.0110871
LOC103980450	-3.2541	5.34666	0.000615688	0.0110871
LOC103979080	1.47391	8.7047	0.00061634	0.0110918
LOC103970239	-1.15797	6.17943	0.00061815	0.0111173
LOC103986813	1.37167	4.96155	0.000619102	0.0111216
LOC103977285	1.70964	4.71831	0.000619174	0.0111216
LOC103984954	1.70584	4.29521	0.000623598	0.0111924
LOC103976098	1.10101	6.1717	0.000623904	0.0111924
LOC103971826	1.65215	3.76452	0.000625871	0.0112206
LOC103973264	-1.15793	7.62801	0.000626948	0.0112267
LOC103973278	-1.42185	4.89035	0.000627008	0.0112267
LOC103993910	-1.35848	5.09111	0.000631455	0.0112992
LOC103972226	-2.83851	2.16017	0.000632516	0.0112998
LOC103984747	1.31751	4.40131	0.000632597	0.0112998
LOC103992639	-1.3076	4.26253	0.000632683	0.0112998
LOC103980995	-1.09897	4.88031	0.000633912	0.0113071
LOC103990522	-1.30633	3.73376	0.000634195	0.0113071
LOC103987036	-1.14429	5.15905	0.000634289	0.0113071
LOC103998607	1.53204	3.75756	0.000635037	0.0113133
LOC103990187	2.74743	8.08261	0.000635897	0.0113145
LOC103992307	1.7618	3.31162	0.0006359	0.0113145
LOC103969552	1.78567	6.56288	0.000638197	0.0113413
LOC103990409	1.26698	4.65751	0.000638211	0.0113413
LOC103989689	1.37834	6.23033	0.000639133	0.0113506
LOC103980744	-1.61642	4.56177	0.000640205	0.0113548
LOC103989590	4.89212	0.0152603	0.000640531	0.0113548
LOC103975529	-1.07115	6.03659	0.000640568	0.0113548
LOC103986790	-1.7013	4.65543	0.000641336	0.0113599
LOC103988504	2.04312	9.01421	0.000641673	0.0113599
LOC103996104	-1.44264	8.39427	0.000642062	0.0113599
LOC103992795	1.60423	3.31728	0.000643229	0.0113735
LOC103986648	1.23677	3.51238	0.000644875	0.0113955
LOC103981915	1.31633	3.98226	0.000650357	0.0114852
LOC103994462	-2.10204	3.07956	0.000651687	0.0115015
LOC103970446	1.76887	8.31496	0.000652733	0.0115078
LOC103993709	-1.58191	9.91603	0.000652855	0.0115078
LOC103973167	-1.43403	4.10704	0.000653409	0.0115104
LOC103980181	3.09127	6.11682	0.000654263	0.0115183
LOC103978969	1.40281	4.1623	0.000657815	0.0115736
LOC103993836	-1.74954	3.82653	0.00066005	0.0116057
LOC103997467	1.36812	7.33293	0.000660777	0.0116083
LOC103999287	-1.178	7.10615	0.000661359	0.0116083
LOC103996065	-1.21331	4.4971	0.000661424	0.0116083
LOC103968609	2.02453	5.60873	0.000662205	0.0116148
LOC103997540	1.45229	4.03834	0.000663794	0.0116355
LOC103974375	-1.4114	4.52596	0.000666531	0.0116762
LOC103984170	1.33276	4.90196	0.000667381	0.0116839
LOC103990767	-1.32716	3.6201	0.000669461	0.011706
LOC103978889	-1.72716	4.30143	0.000669468	0.011706
LOC103978149	1.02223	6.72983	0.000670614	0.0117188
LOC103974637	1.24892	5.01041	0.000671747	0.0117314
LOC103982611	1.55808	3.9422	0.000672711	0.011741
LOC103972427	-1.44191	6.10331	0.000675728	0.0117837
LOC103971985	1.09552	6.32229	0.00067599	0.0117837
LOC103991122	6.55264	3.1978	0.000678032	0.0118092
LOC103993943	-1.81806	6.43634	0.000678289	0.0118092
LOC103977749	1.406	4.14266	0.000678994	0.0118142
LOC103993379	1.63938	7.16365	0.000680337	0.0118303
LOC103989775	3.34605	8.50634	0.000683551	0.011879
LOC103993570	1.12628	4.60968	0.000685743	0.0119097
LOC103970561	-1.25825	5.96972	0.000691975	0.0120106
LOC103987654	1.307	4.64179	0.000692781	0.0120145
LOC103973880	1.33637	5.62795	0.000693045	0.0120145
LOC103970095	3.9306	2.58913	0.000694398	0.0120306
LOC103979196	2.05358	2.54957	0.000699018	0.0121032
LOC103972299	1.66946	5.23379	0.000699461	0.0121035
LOC103998844	1.77913	3.19621	0.000701868	0.0121377
LOC103984209	2.11369	7.14454	0.000705374	0.0121802
LOC103999739	3.02665	2.04773	0.000705453	0.0121802
LOC103986042	-2.07338	5.1615	0.000705614	0.0121802
LOC103975878	3.46368	1.77252	0.000708083	0.0122154
LOC103994798	-1.26179	3.48178	0.000710357	0.0122472
LOC103989095	1.55855	2.80977	0.000711586	0.0122609
LOC103970625	-1.27801	3.78103	0.000715171	0.0123102
LOC103985704	1.78756	3.04533	0.000715317	0.0123102
LOC103989493	1.60309	4.78813	0.000720545	0.012384
LOC103998418	1.80498	3.07696	0.000720773	0.012384
LOC103973942	2.19596	4.84095	0.000721309	0.012384
LOC104000624	1.74151	4.70634	0.000721352	0.012384
LOC103995282	-1.27333	3.5432	0.000722031	0.0123843
LOC103990081	2.23507	5.94669	0.000722245	0.0123843
LOC103981476	1.63622	4.13337	0.000725234	0.0124232
LOC103984234	2.27388	7.99553	0.000726073	0.0124232
LOC104000137	2.50133	7.30459	0.00072618	0.0124232
LOC103992286	1.83701	5.09121	0.000726265	0.0124232
LOC103999658	1.85264	4.0586	0.000727046	0.0124247
LOC103992998	-1.38234	5.70849	0.000727285	0.0124247
LOC103994671	3.0649	6.18568	0.000727665	0.0124247
LOC103975763	1.59541	4.11676	0.000729445	0.0124398
LOC103985469	1.78502	4.33682	0.000729463	0.0124398
LOC103990768	2.10462	5.6237	0.000729868	0.0124398
LOC103995095	2.92513	3.41712	0.000730572	0.0124443
LOC103987231	1.93061	5.71967	0.000731824	0.0124582
LOC103993589	1.06763	4.18655	0.000732379	0.0124588
LOC103968707	1.57143	3.31082	0.000732741	0.0124588
LOC103992341	2.61398	4.59748	0.000733442	0.0124632
LOC104000619	2.4622	2.4984	0.000736125	0.0125013
LOC103974512	-1.51503	6.1596	0.000736917	0.0125073
LOC103975994	1.4254	5.17815	0.00073988	0.0125475
LOC103999315	2.00525	6.27733	0.000740173	0.0125475
LOC103972511	1.97845	2.43867	0.000741402	0.0125608
LOC103996661	-1.47875	3.33498	0.000742467	0.0125714
LOC103979317	1.78439	4.76052	0.000744788	0.012592
LOC103971844	1.2684	4.37403	0.000744835	0.012592
LOC103995902	-1.38938	5.27353	0.000745018	0.012592
LOC103979453	-2.49332	2.25984	0.000746383	0.0126002
LOC103983869	1.54907	4.60232	0.000746513	0.0126002
LOC103978933	1.42168	3.44963	0.000746838	0.0126002
LOC103982025	-1.70861	6.56525	0.000748093	0.0126079
LOC103988165	1.40827	3.08726	0.000748185	0.0126079
LOC103980441	1.74748	3.23701	0.00075092	0.012638
LOC103986417	1.29874	3.65412	0.000751439	0.012638
LOC103986187	3.30368	3.16284	0.000751486	0.012638
LOC103975959	-1.43783	4.66743	0.000751753	0.012638
LOC103978686	-1.40337	5.71357	0.000754245	0.012672
LOC103990850	2.67356	5.82809	0.000755024	0.012672
LOC103995036	1.94131	7.84974	0.000755326	0.012672
LOC103998804	2.06503	3.35542	0.000755561	0.012672
LOC103986095	2.34461	2.50645	0.000756431	0.0126791
LOC103987218	-1.83259	4.37717	0.00075923	0.0127083
LOC103987476	-3.58961	0.305019	0.000759348	0.0127083
LOC103986242	1.86114	3.54391	0.000759845	0.0127083
LOC103968834	1.90702	5.46057	0.000759972	0.0127083
LOC103977123	-1.68524	6.42313	0.000760601	0.0127114
LOC103984559	3.39023	1.713	0.000761239	0.0127145
LOC103984862	1.62476	3.06035	0.000762638	0.0127304
LOC103970618	-1.00861	4.75475	0.000765541	0.0127713
LOC103994064	1.58461	5.53337	0.000766797	0.0127848
LOC103997702	2.4576	2.48814	0.000767998	0.0127973
LOC103993860	-1.59065	4.33501	0.000768871	0.0128043
LOC103975350	1.29759	6.27958	0.000769811	0.0128063
LOC103995315	1.6378	3.97266	0.000769901	0.0128063
LOC103995672	-1.28789	3.91695	0.000770348	0.0128063
LOC103972039	-1.66679	4.56296	0.000772086	0.0128229
LOC103997678	-2.77143	5.40718	0.000772251	0.0128229
LOC103970550	1.08934	5.76538	0.000772715	0.0128231
LOC103989169	3.45237	1.95493	0.00077326	0.0128246
LOC103972021	1.65681	5.33308	0.000774642	0.012832
LOC103975721	2.61785	4.18689	0.000774674	0.012832
LOC103973419	2.14873	2.4764	0.000775064	0.012832
LOC103976657	1.3061	6.39132	0.000776478	0.0128405
LOC103980333	1.24063	5.22221	0.000776483	0.0128405
LOC103982672	1.05047	5.44557	0.000777636	0.0128521
LOC103990801	-2.00413	3.19819	0.00077851	0.012859
LOC103981717	5.40344	0.168778	0.000779366	0.0128657
LOC103990456	-1.4384	5.53226	0.000780697	0.0128701
LOC103992629	-5.16749	-0.0473065	0.000780876	0.0128701
LOC103970146	1.90036	3.4741	0.000780997	0.0128701
LOC103975799	1.69239	5.08137	0.000783259	0.0128999
LOC103986525	1.58996	3.38523	0.000786154	0.0129363
LOC103981859	1.90333	3.114	0.000786382	0.0129363
LOC103984164	1.98898	3.87402	0.00078726	0.0129432
LOC103993739	1.50804	5.4232	0.000791537	0.0130018
LOC103976136	1.28987	5.0177	0.000791739	0.0130018
LOC103976434	-1.25188	4.91023	0.000795468	0.01305
LOC103996187	-2.86034	7.7657	0.000795597	0.01305
LOC103999774	2.29709	5.13269	0.000796365	0.013055
LOC103992854	-2.86547	2.27301	0.000798875	0.0130886
LOC103985010	1.35097	4.53428	0.000799858	0.0130957
LOC104000354	1.73641	4.05906	0.000800229	0.0130957
LOC103975634	1.78314	7.49881	0.000805091	0.0131667
LOC103992548	-2.56775	1.59663	0.000805496	0.0131667
LOC103973428	1.91522	3.89632	0.000806685	0.013168
LOC103970734	1.16693	5.99197	0.000806874	0.013168
LOC103981499	1.27296	5.43349	0.000806971	0.013168
LOC103988541	1.35029	4.04661	0.000808984	0.0131903
LOC103993786	1.3399	3.87537	0.000809457	0.0131903
LOC103982288	1.27879	3.67064	0.000809736	0.0131903
LOC103968406	-2.18262	1.83541	0.000813002	0.0132313
LOC103981525	-1.62586	3.48149	0.000813185	0.0132313
LOC103985262	-1.79621	5.15736	0.000815492	0.0132515
LOC103977835	1.3948	5.43703	0.000815584	0.0132515
LOC104000405	-1.61019	2.1172	0.00081583	0.0132515
LOC103992002	-1.43314	5.92288	0.000816819	0.0132594
LOC103973404	1.73113	3.37904	0.00081725	0.0132594
LOC103992904	2.23139	3.58109	0.000818675	0.0132718
LOC103974285	2.22883	3.64766	0.000818952	0.0132718
LOC103973724	-1.21502	8.25068	0.000821893	0.0133118
LOC103993306	1.56115	4.13448	0.000822937	0.0133212
LOC103999341	3.24154	1.87498	0.000825338	0.0133373
LOC103982087	-1.28587	5.84084	0.000825675	0.0133373
LOC103986969	-1.30458	6.53374	0.000825736	0.0133373
LOC103980372	1.35177	5.10409	0.000825818	0.0133373
LOC103984756	2.59519	3.65594	0.000826593	0.0133379
LOC103991454	1.72699	3.48226	0.000826798	0.0133379
LOC103982588	1.64479	5.16738	0.000827958	0.0133433
LOC103998475	1.72741	2.58883	0.000828072	0.0133433
LOC103989623	-1.65762	9.03585	0.000828684	0.0133456
LOC103971013	-1.06131	5.92236	0.000829325	0.0133483
LOC103999261	1.80127	2.84879	0.000830208	0.013355
LOC103980833	1.53297	3.58513	0.000834421	0.0134151
LOC103992875	-1.19169	4.24306	0.000835468	0.0134205
LOC103995032	1.93703	4.62621	0.000835704	0.0134205
LOC103990854	-1.93861	5.51505	0.000836401	0.0134241
LOC103982320	2.92526	2.42014	0.000836882	0.0134242
LOC103990202	2.02565	10.0211	0.000840703	0.0134699
LOC103979613	2.0154	2.85698	0.000841019	0.0134699
LOC103975260	1.1307	5.22673	0.000841592	0.0134699
LOC103996683	8.48891	-0.193947	0.000841629	0.0134699
LOC103984960	-1.33621	8.10365	0.000844046	0.0135009
LOC103991926	1.51071	5.9688	0.000845237	0.0135075
LOC103974270	2.09174	5.35769	0.000845412	0.0135075
LOC103971501	-1.49314	6.1338	0.000849672	0.013568
LOC103998788	2.414	3.37606	0.000851087	0.0135829
LOC103989050	-1.16167	5.55289	0.000851708	0.0135852
LOC103969070	2.46923	3.96684	0.000852297	0.0135857
LOC103990297	-1.333	5.56978	0.00085292	0.0135857
LOC103986090	1.17357	4.78739	0.000853438	0.0135857
LOC103974335	1.08471	4.34883	0.000853659	0.0135857
LOC103997244	3.02015	3.40123	0.000854929	0.0135983
LOC103985212	1.92037	4.4941	0.000855963	0.0136071
LOC103977858	3.03659	1.6615	0.000856641	0.0136102
LOC103995368	-2.02909	6.52334	0.000859888	0.0136542
LOC103983985	-1.36659	5.79412	0.000860959	0.0136584
LOC103981530	2.28244	4.02748	0.000861117	0.0136584
LOC103999135	5.30143	4.52498	0.000862485	0.0136724
LOC103977874	1.55743	2.88009	0.000863263	0.0136771
LOC103992425	1.25476	5.51293	0.000866807	0.0137256
LOC103987413	1.93827	4.12277	0.000867851	0.0137335
LOC103985115	-1.36559	3.98772	0.00086836	0.0137335
LOC103981452	2.03235	4.3702	0.000868763	0.0137335
LOC104000509	1.42546	4.96101	0.000869853	0.0137431
LOC103982914	1.05838	4.5539	0.000870392	0.0137439
LOC103985527	1.78002	3.30082	0.000872923	0.0137762
LOC103974431	1.28329	3.83404	0.000876092	0.0138186
LOC103989140	3.38053	2.00294	0.000877378	0.0138311
LOC103971080	2.23572	4.45649	0.000878793	0.0138458
LOC103986583	1.59253	5.57564	0.000880634	0.0138671
LOC103999937	1.32291	3.50565	0.000882175	0.0138836
LOC103973778	1.11843	10.266	0.000883156	0.0138913
LOC103990940	-1.29305	6.36004	0.000884336	0.0139022
LOC103982651	1.71216	5.12742	0.000885854	0.0139183
LOC103969226	2.0323	5.95802	0.000890783	0.0139858
LOC103992540	1.30153	6.87287	0.000891318	0.0139858
LOC103990403	-2.70785	4.66174	0.000891628	0.0139858
LOC103977916	-1.93112	1.44878	0.000894854	0.014022
LOC103997181	1.43304	7.39211	0.00089495	0.014022
LOC103996571	-1.55585	4.20262	0.000896095	0.014022
LOC103982225	1.41082	5.16597	0.000896384	0.014022
LOC103978861	2.5748	4.92803	0.000896654	0.014022
LOC103998362	1.77445	4.74569	0.000896906	0.014022
LOC103995621	2.46925	4.57037	0.000897578	0.0140248
LOC103990016	2.27502	1.82022	0.000899301	0.014044
LOC103984702	1.90896	6.79906	0.000901412	0.0140667
LOC103987495	1.5642	6.67967	0.000902071	0.0140667
LOC103990127	-1.18234	5.10286	0.000902245	0.0140667
LOC103977936	1.54181	3.7683	0.000903652	0.0140809
LOC103985001	1.6648	5.33944	0.000904676	0.0140859
LOC103968473	-2.16652	3.85318	0.000904969	0.0140859
LOC103993987	1.61757	3.64644	0.000908726	0.014134
LOC103988105	1.46771	5.48318	0.000909058	0.014134
LOC103969202	5.19795	0.236393	0.000910372	0.0141467
LOC103973818	1.22117	6.06	0.000912285	0.0141687
LOC104000165	1.53349	3.86344	0.000913329	0.0141771
LOC103986369	-2.78117	2.92318	0.000915748	0.0142069
LOC103994686	1.51332	6.0433	0.000916995	0.0142125
LOC103994984	1.74216	4.64005	0.000917352	0.0142125
LOC103993451	1.4515	4.17864	0.000917618	0.0142125
LOC103976748	-2.62527	0.508328	0.000923236	0.014289
LOC103994709	1.73782	4.06001	0.000923563	0.014289
LOC103986653	1.39847	4.34221	0.000927029	0.0143347
LOC103993227	1.62755	9.15	0.00092859	0.0143347
LOC103985497	1.64321	6.19011	0.000928656	0.0143347
LOC103984914	1.61437	3.09002	0.000929011	0.0143347
LOC103976577	1.57624	3.72156	0.000929513	0.0143347
LOC103986522	4.338	1.35725	0.000929996	0.0143347
LOC103996704	1.44994	3.30627	0.000930057	0.0143347
LOC103999409	-1.98719	3.71338	0.000935009	0.0144032
LOC103990973	2.61306	4.2451	0.000937326	0.01443
LOC103998926	1.92173	5.23452	0.000937805	0.01443
LOC103983528	2.46316	4.90078	0.000938277	0.01443
LOC103992853	-1.13074	5.17782	0.00094513	0.0145275
LOC103975704	1.11682	5.12853	0.000948295	0.0145683
LOC103985501	1.17343	4.39992	0.000953493	0.0146363
LOC103978190	1.4576	6.88566	0.000954081	0.0146363
LOC103969996	3.23284	1.25907	0.000954275	0.0146363
LOC103974976	-2.56685	6.14462	0.000955227	0.014643
LOC103989384	3.15354	3.69746	0.000957559	0.0146708
LOC103972601	1.32879	4.30166	0.000959755	0.0146965
LOC103985650	-2.24707	0.806153	0.000963142	0.0147352
LOC103987581	2.42444	6.8945	0.000963321	0.0147352
LOC103976598	4.42372	2.53486	0.000963902	0.0147362
LOC103989776	3.43496	6.62857	0.000971349	0.0148385
LOC103982835	-1.16686	5.989	0.000971641	0.0148385
LOC103978238	2.15959	3.833	0.00097626	0.014901
LOC103971628	1.83189	3.05342	0.000980251	0.0149475
LOC103991051	3.18588	1.56473	0.000980364	0.0149475
LOC103982509	-1.60222	3.91248	0.000984299	0.0149973
LOC103975005	-1.23985	7.45439	0.000984687	0.0149973
LOC103996085	2.02965	6.73051	0.000987731	0.0150352
LOC103978768	-1.21049	3.39351	0.000988239	0.0150352
LOC103977512	2.29546	3.74893	0.000988883	0.015037
LOC103982557	1.68075	7.41412	0.000994126	0.015106
LOC103990037	1.7147	4.89734	0.00099449	0.015106
LOC103996654	1.85769	4.41129	0.000998912	0.0151651
LOC103973604	1.49818	4.39572	0.00100217	0.0152064
LOC103982815	4.62512	-0.178614	0.00100842	0.0152921
LOC103981212	1.69262	3.39932	0.0010089	0.0152921
LOC103998749	1.00064	3.79897	0.0010126	0.01534
LOC103978313	1.09984	4.77236	0.00101613	0.0153852
LOC103983075	1.99615	7.5551	0.00102031	0.0154403
LOC103970633	1.95759	3.53873	0.00102271	0.0154684
LOC103990517	1.01671	4.78567	0.00102879	0.015552
LOC103979819	-2.03598	3.01938	0.00103027	0.0155661
LOC103999642	1.57839	5.33715	0.00103356	0.0156075
LOC103997448	-1.32327	4.12372	0.00103451	0.0156135
LOC103982285	1.20152	5.73737	0.00103531	0.0156173
LOC103979124	-2.53893	3.06128	0.00103625	0.0156232
LOC103974198	2.5015	8.85939	0.00103887	0.0156543
LOC103991312	1.52109	4.08403	0.00103951	0.0156557
LOC103976531	-1.05808	3.94422	0.00104103	0.0156599
LOC103989145	-1.23634	5.53268	0.00104114	0.0156599
LOC103973600	1.5189	3.45112	0.00104145	0.0156599
LOC103983312	1.75092	4.39402	0.00104244	0.0156665
LOC103970684	-1.28461	6.59005	0.00104361	0.0156692
LOC103981005	-2.77399	1.52109	0.00104373	0.0156692
LOC103980282	1.14175	6.83312	0.00104434	0.0156701
LOC103992920	3.04532	1.11503	0.00104603	0.0156817
LOC103976716	1.42199	5.07634	0.00104622	0.0156817
LOC103979907	-1.47176	5.73501	0.00104847	0.0156934
LOC103982363	2.38754	1.74098	0.00104853	0.0156934
LOC103996606	1.23375	4.97548	0.00104906	0.0156934
LOC103998689	1.68766	2.90347	0.00104922	0.0156934
LOC103994116	1.2991	4.68437	0.00105143	0.0157138
LOC103980768	-1.29238	4.39984	0.00105215	0.0157138
LOC103973095	-1.27543	5.51688	0.00105224	0.0157138
LOC103985233	-2.26939	2.31275	0.00105413	0.0157337
LOC103992912	1.88011	3.17124	0.00105534	0.0157435
LOC103991304	1.33984	6.02809	0.00105861	0.015784
LOC103979088	-1.44741	6.74257	0.00106644	0.0158922
LOC103970315	-2.79367	1.41782	0.00106995	0.0159362
LOC103990853	1.46111	7.27539	0.00107077	0.0159384
LOC103969858	3.06124	0.833041	0.00107122	0.0159384
LOC103977471	1.90948	4.65171	0.00107313	0.0159508
LOC103969236	-1.32655	5.13119	0.00107318	0.0159508
LOC103982699	1.67474	4.16179	0.00107515	0.0159694
LOC103999447	2.29029	4.89448	0.00107556	0.0159694
LOC103979290	1.67441	5.82335	0.00107931	0.0160168
LOC103980253	1.99718	4.53034	0.00108372	0.0160738
LOC103974846	2.86875	8.83221	0.00108449	0.0160768
LOC103975657	2.02951	4.39567	0.00108601	0.0160909
LOC103981222	1.41406	4.35818	0.00108691	0.0160958
LOC103979189	-2.20472	3.9064	0.00109026	0.0161289
LOC103978414	-1.54767	3.58819	0.00109028	0.0161289
LOC103995228	-1.56716	5.96161	0.00109366	0.0161414
LOC103999808	1.33507	3.61501	0.00109406	0.0161414
LOC103973037	-1.24481	7.69089	0.00109455	0.0161414
LOC103982333	-1.66646	3.12689	0.00109494	0.0161414
LOC103976934	-5.87997	0.144653	0.00109514	0.0161414
LOC103984807	-7.97428	-0.751677	0.00109517	0.0161414
LOC103980671	1.2275	5.59001	0.00109529	0.0161414
LOC103980267	1.72553	7.20147	0.00109607	0.0161414
LOC103971934	6.50952	1.52636	0.00109626	0.0161414
LOC103996822	3.13788	2.65743	0.00109787	0.0161568
LOC103999365	1.16127	5.1303	0.00109968	0.0161731
LOC103986632	1.35642	3.68503	0.00110012	0.0161731
LOC103991615	2.56735	5.22779	0.00110384	0.0162194
LOC103985544	-2.87186	3.87415	0.00110722	0.0162532
LOC103985172	1.86166	3.17636	0.00110785	0.0162532
LOC103985363	-1.22449	6.6808	0.00110786	0.0162532
LOC104000982	-6.24972	-0.950864	0.00111132	0.016289
LOC103975470	1.45956	8.45598	0.00111145	0.016289
LOC103972323	1.34898	4.28504	0.00111258	0.0162971
LOC103996431	2.3891	1.93597	0.00111383	0.0163071
LOC103971418	1.91616	2.70911	0.00111817	0.016362
LOC103974939	-1.79322	2.44011	0.00111908	0.016367
LOC103986084	1.41347	5.54007	0.00112061	0.0163808
LOC103983920	-2.00234	3.08716	0.00112223	0.0163894
LOC103989317	-1.63214	2.83055	0.00112235	0.0163894
LOC103970816	2.08138	6.09957	0.00112361	0.0163994
LOC103994500	1.83689	7.35583	0.00112436	0.0164018
LOC103987606	-1.24081	7.38015	0.00112511	0.0164044
LOC103968961	-2.47325	4.2116	0.00112821	0.0164411
LOC103991885	-0.993194	4.63579	0.00112881	0.0164414
LOC103982569	-1.22525	4.70974	0.00113061	0.0164592
LOC103985317	1.28661	7.34436	0.00113376	0.0164966
LOC103980180	1.94483	3.22187	0.0011352	0.0165082
LOC103977361	-2.40495	4.88196	0.00113573	0.0165082
LOC103989247	1.65776	2.80484	0.00113744	0.0165246
LOC103995405	-1.50762	6.74949	0.00113987	0.0165448
LOC103986579	1.44191	4.03485	0.00114	0.0165448
LOC103988996	-3.23309	3.34312	0.00114106	0.0165516
LOC103977164	-3.09114	6.36143	0.00114163	0.0165516
LOC103993774	-1.07497	4.62915	0.00114262	0.0165575
LOC103976908	-1.73756	2.42418	0.00114422	0.0165672
LOC103994906	-2.11573	4.28215	0.00114484	0.0165672
LOC104000325	1.66257	4.73868	0.00114571	0.0165672
LOC103975676	1.85881	5.6736	0.00114614	0.0165672
LOC103969558	1.3153	4.61252	0.00114622	0.0165672
LOC103970412	1.55228	3.94083	0.00115624	0.0167037
LOC103975110	1.50427	3.72822	0.00115704	0.0167066
LOC103974704	2.15137	4.87857	0.00115851	0.0167193
LOC103986667	-1.39736	4.74921	0.00116598	0.0168161
LOC103969334	-1.98447	6.626	0.00116661	0.0168161
LOC103998250	-1.76492	5.56187	0.00116699	0.0168161
LOC103991626	1.28308	5.51082	0.00116785	0.0168198
LOC103980302	1.22255	6.43341	0.00116944	0.0168342
LOC103985247	-1.3858	5.07765	0.00117203	0.0168629
LOC103973575	-1.14426	4.19803	0.00117409	0.016884
LOC103981060	1.33075	3.4902	0.00117518	0.0168912
LOC103999662	1.96659	4.96622	0.00117701	0.0169089
LOC103982558	-1.94783	2.67145	0.00117875	0.0169252
LOC103996156	2.16867	5.1277	0.00118471	0.0170022
LOC103980879	3.57578	2.21874	0.00118541	0.0170037
LOC103973189	2.05348	4.58399	0.0011871	0.0170178
LOC103983529	-1.13175	4.92144	0.00118788	0.0170178
LOC103988710	1.07965	4.6595	0.0011882	0.0170178
LOC103999471	-1.23907	5.87178	0.00118933	0.0170254
LOC103993225	1.30698	4.54795	0.00119166	0.0170502
LOC103997653	2.05971	2.73861	0.00119229	0.0170506
LOC103992154	1.71751	4.91537	0.00119394	0.0170615
LOC103976469	1.66735	4.66082	0.00119426	0.0170615
LOC103996734	5.68441	-0.161371	0.0011964	0.0170767
LOC104000330	1.26735	4.87697	0.00119652	0.0170767
LOC103969132	-1.43281	5.15631	0.00120008	0.0171188
LOC103979814	1.31109	4.74285	0.00120391	0.017161
LOC103998985	4.23804	2.9179	0.00120425	0.017161
LOC103988076	1.2006	6.34134	0.00120746	0.0171958
LOC103983853	0.929546	6.02746	0.00120791	0.0171958
LOC103993918	1.54817	3.69787	0.00120936	0.0172027
LOC103971142	-1.58895	2.95872	0.00120961	0.0172027
LOC103998747	-1.45924	8.15564	0.00121065	0.0172089
LOC103983523	-1.21291	5.16982	0.00121166	0.017212
LOC103977990	-1.67855	4.96938	0.00121208	0.017212
LOC103973650	1.64648	3.41305	0.00121502	0.017238
LOC103997505	1.50452	4.67906	0.00121512	0.017238
LOC103979495	-1.38443	4.00403	0.00121988	0.0172968
[truncated: 1,543 more rows]

## Sheet: Pseudomonas_0h_Exclusive
NCBI Gene
LOC103977597		List of the 707 differentially expressed genes exclusive in treatment Pseudomonas 1h. See figure below.
LOC103997880
LOC103975363
LOC103974201
LOC103995890
LOC103980327
LOC103997668
LOC103976551
LOC103990171
LOC103993962
LOC103995602
LOC103972227
LOC103990442
LOC103973300
LOC103988537
LOC103985629
LOC103978913
LOC103985370
LOC103983158
LOC104000237
LOC103977596
LOC103970990
LOC103983842
LOC103972246
LOC103976941
LOC103978116
LOC104000693
LOC104000492
LOC103974783
LOC104001024
LOC103977235
LOC103969141
LOC103974153
LOC103980778
LOC103989311
LOC103986372
LOC103998084
LOC103968911
LOC103976563
LOC103987157
LOC103986936
LOC103972823
LOC103993820
LOC103999235
LOC103976154
LOC103999627
LOC103998043
LOC103993138
LOC103970499
LOC103971799
LOC103972219
LOC103994660
LOC103984126
LOC103999201
LOC103968475
LOC104000762
LOC103987480
LOC103991518
LOC103981287
LOC103980916
LOC103993769
LOC103979803
LOC103972710
LOC103978671
LOC103977376
LOC104000216
LOC103977372
LOC103994490
LOC104000502
LOC103970945
LOC103997618
LOC103987673
LOC103970058
LOC103999263
LOC103982701
LOC103981082
LOC103981548
LOC103990700
LOC103978888
LOC103975603
LOC103971560
LOC103986720
LOC103972390
LOC103976494
LOC103971561
LOC103989871
LOC103970434
LOC103978171
LOC103992635
LOC103977085
LOC103993851
LOC103994162
LOC103986163
LOC103983594
LOC103972085
LOC103991437
LOC103983089
LOC103984563
LOC103977294
LOC103979463
LOC103993672
LOC103986371
LOC103991008
LOC103972005
LOC103996021
LOC103972334
LOC103978140
LOC103999763
LOC103972281
LOC103998561
LOC103985028
LOC103990616
LOC103986933
LOC104000301
LOC103997323
LOC103997116
LOC103994767
LOC103986345
LOC103976758
LOC103997375
LOC103991283
LOC103994439
LOC103974400
LOC103989258
LOC103968786
LOC103989215
LOC103975861
LOC103973803
LOC103983690
LOC103970280
LOC103984417
LOC103998562
LOC103972675
LOC103972329
LOC103986382
LOC103986385
LOC103984639
LOC103977616
LOC103991234
LOC103985548
LOC103990391
LOC103981973
LOC103991013
LOC103995072
LOC103970318
LOC103987715
LOC103979790
LOC103990193
LOC103983304
LOC103973725
LOC103997446
LOC103973558
LOC103997940
LOC103987641
LOC103981398
LOC103972170
LOC103971552
LOC103997554
LOC103983658
LOC103975527
LOC103998353
LOC103982201
LOC103983932
LOC103985401
LOC103982345
LOC103993861
LOC103987455
LOC103987302
LOC103971627
LOC103983024
LOC103979804
LOC103982371
LOC103976691
LOC103997060
LOC103997619
LOC103996808
LOC103980712
LOC103968743
LOC103983108
LOC103969557
LOC103992274
LOC103972138
LOC103985274
LOC103998687
LOC103990441
LOC103997992
LOC103987840
LOC103994094
LOC103991148
LOC103968781
LOC103975630
LOC103976444
LOC103991669
LOC103972974
LOC103999282
LOC103982075
LOC103987272
LOC103982678
LOC103996023
LOC103970970
LOC103995385
LOC103984186
LOC103977924
LOC103968789
LOC103996867
LOC103991413
LOC103993470
LOC103975556
LOC103974355
LOC103971119
LOC103979331
LOC103996250
LOC104000913
LOC103995667
LOC103982840
LOC103987671
LOC103972162
LOC103978804
LOC103982109
LOC103977651
LOC103970150
LOC104000855
LOC103990318
LOC103990121
LOC103984224
LOC103986590
LOC103992348
LOC103980275
LOC103978366
LOC103977739
LOC103987486
LOC103995080
LOC103996700
LOC103994182
LOC103991317
LOC103974221
LOC103980193
LOC103968371
LOC103997359
LOC103997051
LOC103983634
LOC103976634
LOC103997962
LOC103977653
LOC103992830
LOC103978096
LOC103986398
LOC103985756
LOC103988604
LOC104000485
LOC103986494
LOC103995954
LOC103991359
LOC103999401
LOC103994294
LOC103978068
LOC103989544
LOC103995689
LOC103977533
LOC103977078
LOC103968898
LOC103982570
LOC103981057
LOC103978885
LOC103972047
LOC103979343
LOC103989174
LOC103991448
LOC103991353
LOC103996460
LOC103973764
LOC103983601
LOC103980424
LOC103987608
LOC103990422
LOC103977515
LOC103974192
LOC103980647
LOC103984039
LOC103995557
LOC103983092
LOC103982748
LOC103982158
LOC103969540
LOC103985481
LOC103975524
LOC103991441
LOC104000914
LOC103981987
LOC103990954
LOC103977457
LOC103992048
LOC103981017
LOC103971366
LOC103981462
LOC103979038
LOC103968544
LOC103980628
LOC103974222
LOC103994675
LOC103997563
LOC103989709
LOC103985772
LOC103988981
LOC103979146
LOC103971375
LOC103985373
LOC103981146
LOC103979107
LOC103971081
LOC103999170
LOC103993277
LOC103995879
LOC103969821
LOC103987270
LOC103995829
LOC103987927
LOC103987385
LOC103991553
LOC103970275
LOC103969808
LOC103997793
LOC103980694
LOC104000072
LOC103998760
LOC103973526
LOC103997346
LOC103978209
LOC103978650
LOC103968636
LOC103992334
LOC103981326
LOC103998836
LOC103988621
LOC103996087
LOC103986370
LOC103996448
LOC103976703
LOC103986610
LOC103986206
LOC103975819
LOC103977866
LOC103985684
LOC103998853
LOC103972009
LOC103972416
LOC103972615
LOC103975962
LOC104000883
LOC103993364
LOC103998354
LOC103975649
LOC103970487
LOC103981000
LOC103999983
LOC103995188
LOC103993715
LOC103979400
LOC103982888
LOC103973401
LOC103985683
LOC103977274
LOC103996051
LOC103979224
LOC103996942
LOC103991508
LOC103984487
LOC103999373
LOC103972478
LOC103987366
LOC103985721
LOC103993414
LOC103970704
LOC103976858
LOC103999460
LOC103995061
LOC103995121
LOC103989401
LOC103970587
LOC103985165
LOC103971931
LOC103971122
LOC103998754
LOC103985299
LOC103993789
LOC103976805
LOC103969281
LOC104000403
LOC103999224
LOC103995895
LOC103973322
LOC103982497
LOC103977542
LOC103993353
LOC103997003
LOC103989583
LOC103988815
LOC103983633
LOC103990405
LOC103993214
LOC103998023
LOC103968615
LOC103997086
LOC103994628
LOC103992682
LOC103987090
LOC103968536
LOC103991579
LOC103990857
LOC103997082
LOC103984998
LOC103996481
LOC103991267
LOC103975922
LOC103988086
LOC103971952
LOC103983451
LOC103995122
LOC103983586
LOC103998931
LOC103975333
LOC103982779
LOC103968618
LOC103979110
LOC103981010
LOC103989376
LOC103978495
LOC103971092
LOC103968665
LOC103987922
LOC103999346
LOC103982887
LOC103993326
LOC103985700
LOC103978665
LOC103996494
LOC103989673
LOC103994410
LOC103996994
LOC103987582
LOC103997532
LOC103976777
LOC103968790
LOC103970743
LOC103982563
LOC103997196
LOC103992022
LOC103985768
LOC103996997
LOC103977333
LOC103981441
LOC103979390
LOC103994461
LOC103971003
LOC103969100
LOC103992780
LOC103996173
LOC103978498
LOC103984528
LOC103997909
LOC103977962
LOC103994100
LOC103983104
LOC103999217
LOC103984297
LOC103979424
LOC103996292
LOC103985484
LOC103977239
LOC103992520
LOC104000680
LOC103980556
LOC103992934
LOC103968543
LOC103997459
LOC103974264
LOC103976991
LOC103976698
LOC104000359
LOC103971152
LOC103988275
LOC103977450
LOC103999550
LOC103995370
LOC103981291
LOC103969637
LOC103996017
LOC103996888
LOC103971228
LOC103972990
LOC103990690
LOC103997400
LOC103993063
LOC103990087
LOC103971797
LOC103998824
LOC103998093
LOC103969517
LOC103986799
LOC103994537
LOC103970795
LOC103997157
LOC103976879
LOC103990855
LOC104000233
LOC103983554
LOC103999860
LOC103972028
LOC103979933
LOC103981423
LOC103986334
LOC103982628
LOC103991546
LOC103982873
LOC103994533
LOC103979039
LOC103973881
LOC103993100
LOC103984638
LOC103982756
LOC103975246
LOC103999184
LOC103993013
LOC103986212
LOC103981388
LOC103989388
LOC103970138
LOC103989499
LOC103986831
LOC103999685
LOC103973812
LOC103985528
LOC103973028
LOC103989323
LOC103976836
LOC103969612
LOC103968827
LOC103998676
LOC103968539
LOC103999770
LOC103989377
LOC103981676
LOC103978320
LOC103979055
LOC103999372
LOC103993480
LOC103982666
LOC103972734
LOC103972932
LOC103972331
LOC103998438
LOC103996224
LOC103973988
LOC103987639
LOC103999463
LOC103970504
LOC103970329
LOC103970249
LOC103994766
LOC103979439
LOC103993617
LOC103987552
LOC103998565
LOC104000250
LOC103983851
LOC103981224
LOC103987356
LOC103995592
LOC103974853
LOC103982790
LOC103979425
LOC103980787
LOC103975240
LOC103980393
LOC103982650
LOC103977254
LOC103989490
LOC103969688
LOC103995071
LOC103970380
LOC103995680
LOC103994872
LOC103978582
LOC103990041
LOC103989141
LOC103985536
LOC103992386
LOC103996692
LOC103979737
LOC103988480
LOC103983579
LOC103987498
LOC103998625
LOC104000398
LOC103972834
LOC103971967
LOC103990754
LOC103974017
LOC103988331
LOC103973808
LOC103985496
LOC103986973
LOC103980157
LOC103977564
LOC103992026
LOC103993159
LOC103982861
LOC103987774
LOC103999095
LOC103994659
LOC103995780
LOC103981137
LOC103971170
LOC103968666
LOC103979254
LOC103993726
LOC103970579
LOC103975780
LOC103986028
LOC103997045
LOC103977535
LOC103981557
LOC103982017
LOC103972415
LOC103973722
LOC103982793
LOC103985674
LOC103972208
LOC103996622
LOC103969822
LOC103970764
LOC103993938
LOC103979599
LOC103985467
LOC103993616
LOC103999438
LOC103975324
LOC103982445
LOC103974791
LOC103990418
LOC103982707
LOC104000828
LOC103968559
LOC103989103
LOC103999223
LOC103985561
LOC103996089
LOC103999954
LOC103983353
LOC103993207
LOC103970716
LOC103989347
LOC103992395
LOC103982007
LOC103970372
LOC103995058
LOC103996075
LOC103980924
LOC103997953
LOC103997107
LOC103970849
LOC103977172
LOC103995704
LOC103976389
LOC103997570
LOC103970227
LOC103999099
LOC103998706
LOC103999349
LOC103983822
LOC103981254
LOC103975385
LOC103991843
LOC103974850
LOC103989976
LOC103974343
LOC103996773
LOC103978606
LOC103994239
LOC104000171
LOC103986561
LOC103981884
LOC103970349
LOC103978485
LOC103969210
LOC103991465
LOC103985659
LOC103979918
LOC103987925
LOC103979704
LOC103986408
LOC103968598
LOC103999183
LOC103973149
LOC103980586
LOC103992342
LOC103991406
LOC103971662
LOC103976897
LOC103985899
LOC103969713
LOC103985606
LOC103996783
LOC103984410
LOC103995341
LOC103983267
LOC103974615

## Sheet: Pseudomonas_1h_48h_Intersection
NCBI Gene
LOC103996617		List of the 50 differentially expressed genes exclusively shared by treatments Pseudomonas 0h and Pseudomonas 48h. See figure below.
LOC103984897
LOC103989101
LOC103987294
LOC103999492
LOC103981792
LOC103995925
LOC103985045
LOC103999944
LOC103996253
LOC103982337
LOC103980004
LOC103994365
LOC103997997
LOC103975731
LOC103987751
LOC103997858
LOC103989883
LOC103999922
LOC103994887
LOC103996641
LOC103977529
LOC103971767
LOC103992661
LOC103979305
LOC103985238
LOC103995451
LOC103970359
LOC103978952
LOC103994095
LOC103987048
LOC103975902
LOC103977957
LOC103996472
LOC103981003
LOC103999980
LOC103978243
LOC103994335
LOC103990260
LOC103984981
LOC103968966
LOC103991976
LOC104000847
LOC103996228
LOC103980597
LOC103986793
LOC103994549
LOC103989650
LOC103976145
LOC103973348

## Sheet: Pseudomonas_48h_Exclusive
NCBI Gene
LOC103992923		List of the 702 differentially expressed genes exclusive in treatment Pseudomonas 48h. See figure below.
LOC103971288
LOC103977654
LOC103998694
LOC103968345
LOC103977612
LOC103986727
LOC103984567
LOC103987692
LOC103969608
LOC103979987
LOC103992816
LOC103989554
LOC103971058
LOC103990944
LOC103980152
LOC103980249
LOC103982188
LOC103990102
LOC103991639
LOC103992294
LOC103987289
LOC103983146
LOC103986499
LOC103990214
LOC103992184
LOC103988314
LOC103996088
LOC103969384
LOC103970659
LOC103968821
LOC103981700
LOC103995106
LOC103982259
LOC103989668
LOC103987167
LOC103987224
LOC103989220
LOC103987115
LOC103982213
LOC104000271
LOC103984030
LOC103983871
LOC103986197
LOC103973577
LOC103997701
LOC103991591
LOC103995977
LOC103998502
LOC103968413
LOC103995854
LOC103970428
LOC103971103
LOC103984147
LOC103998289
LOC103997381
LOC103989843
LOC103976405
LOC103983591
LOC103979920
LOC103976149
LOC103970742
LOC103984099
LOC103988712
LOC103993803
LOC103968359
LOC103997423
LOC103995288
LOC103997830
LOC103978567
LOC103989633
LOC103996510
LOC104000374
LOC103987058
LOC103969263
LOC103985118
LOC103982255
LOC103976540
LOC103974030
LOC103976739
LOC103973170
LOC103993198
LOC103991493
LOC103997079
LOC103977698
LOC103998483
LOC103999272
LOC103985304
LOC103984127
LOC103992910
LOC103997697
LOC103989093
LOC103969056
LOC103995847
LOC103999288
LOC103986620
LOC103982311
LOC104000467
LOC103977071
LOC103980093
LOC103991382
LOC104000805
LOC103971544
LOC103992117
LOC103969672
LOC103971547
LOC103971621
LOC103976280
LOC103969045
LOC103992465
LOC104000331
LOC103998196
LOC103974855
LOC103972564
LOC103996162
LOC103986237
LOC103972057
LOC103999733
LOC103971208
LOC103983700
LOC103978375
LOC103993224
LOC103987496
LOC103981407
LOC103983168
LOC103980429
LOC103977167
LOC103989339
LOC103990407
LOC103995242
LOC103991273
LOC103986066
LOC103995818
LOC103970511
LOC103993920
LOC103971124
LOC103995322
LOC103998877
LOC103999997
LOC103977146
LOC103985441
LOC103980303
LOC103999312
LOC103972920
LOC103998622
LOC103972357
LOC103989297
LOC103975985
LOC103980817
LOC103976699
LOC103970068
LOC103979664
LOC103976606
LOC103978794
LOC103976779
LOC103972151
LOC103989122
LOC104000733
LOC103987747
LOC103991826
LOC103998725
LOC103976586
LOC104000337
LOC103998554
LOC103970270
LOC103999747
LOC103996856
LOC103969401
LOC103986747
LOC103983655
LOC103985709
LOC104000402
LOC103968395
LOC103982031
LOC103993529
LOC103979345
LOC103973637
LOC103976936
LOC103972782
LOC103995299
LOC103998024
LOC103995773
LOC103975541
LOC103997560
LOC103999026
LOC103983524
LOC103991501
LOC103975211
LOC103992641
LOC103976629
LOC103984566
LOC103981843
LOC103973250
LOC103987161
LOC103989565
LOC103997200
LOC103990113
LOC103974563
LOC103998017
LOC103979883
LOC103979551
LOC103989287
LOC103987156
LOC103977886
LOC103991366
LOC103991346
LOC103986543
LOC103977230
LOC103986025
LOC103998736
LOC103982434
LOC103999754
LOC103981952
LOC103994073
LOC103998693
LOC103998004
LOC103979916
LOC103973550
LOC103969199
LOC103997578
LOC103983818
LOC103973510
LOC103976599
LOC103976880
LOC103984579
LOC103999381
LOC103994600
LOC103979252
LOC103993979
LOC103982521
LOC103976146
LOC103979164
LOC103996881
LOC103973490
LOC103976285
LOC103969136
LOC103987158
LOC103993175
LOC103973160
LOC103995950
LOC103983272
LOC103984056
LOC103970104
LOC103969924
LOC103998683
LOC104000011
LOC103990082
LOC103971205
LOC103997404
LOC103991989
LOC103977295
LOC103989444
LOC104000655
LOC103981925
LOC103975635
LOC103994616
LOC103999741
LOC103987236
LOC103971108
LOC103984031
LOC103998733
LOC103990466
LOC103971926
LOC103969336
LOC103969097
LOC103968687
LOC103996328
LOC103986001
LOC103970658
LOC103970559
LOC103975434
LOC103992856
LOC103996899
LOC103983616
LOC103986111
LOC103969283
LOC103971263
LOC103984169
LOC103997901
LOC104000576
LOC103973859
LOC103973211
LOC103977864
LOC103993094
LOC103999070
LOC103989206
LOC103978930
LOC103971569
LOC103981847
LOC103991544
LOC103993271
LOC103969749
LOC103974645
LOC103983225
LOC103987702
LOC103978912
LOC103973979
LOC103985044
LOC103986621
LOC103992006
LOC103973140
LOC103977682
LOC103995301
LOC103987091
LOC103988957
LOC104001037
LOC103993110
LOC103994146
LOC103991950
LOC103989222
LOC103969262
LOC103989273
LOC103968782
LOC103995030
LOC103997382
LOC103988028
LOC104000996
LOC103983052
LOC103976060
LOC103976380
LOC103987525
LOC103977717
LOC103977871
LOC103996010
LOC103992413
LOC103975356
LOC103973837
LOC103970012
LOC103999973
LOC103986762
LOC103988575
LOC103983643
LOC103971892
LOC103984194
LOC103993939
LOC103977753
LOC103978791
LOC103983254
LOC103989987
LOC103977767
LOC103984472
LOC103993385
LOC103971749
LOC103979211
LOC103993324
LOC103996992
LOC103995225
LOC103982876
LOC103971017
LOC103999481
LOC103980815
LOC103982147
LOC103977595
LOC103997261
LOC104000193
LOC103976360
LOC103985331
LOC103989587
LOC103999177
LOC103985693
LOC103979035
LOC103980419
LOC103987634
LOC103989063
LOC103997306
LOC103969371
LOC103979874
LOC103977369
LOC103985554
LOC103987363
LOC103997989
LOC103979352
LOC103987484
LOC103987129
LOC103989088
LOC103990215
LOC103974205
LOC103994186
LOC103982284
LOC103982451
LOC103986617
LOC103987054
LOC103987057
LOC103986672
LOC103977720
LOC103969917
LOC103972950
LOC103975215
LOC103971495
LOC103969392
LOC103980020
LOC103991848
LOC103979948
LOC103975825
LOC103982953
LOC103969007
LOC103999646
LOC103988965
LOC103976866
LOC103996416
LOC103987889
LOC103969702
LOC103972899
LOC103974875
LOC103983238
LOC103968355
LOC103999086
LOC103990705
LOC103971745
LOC103978607
LOC104000637
LOC104000160
LOC103975970
LOC103989523
LOC103993474
LOC103990934
LOC103984002
LOC103975375
LOC103989184
LOC103990336
LOC103989371
LOC103993496
LOC103981689
LOC103997420
LOC103971281
LOC103979255
LOC103969264
LOC103984866
LOC103999254
LOC103971468
LOC103991401
LOC103983773
LOC103997416
LOC103979638
LOC103993650
LOC103972914
LOC103982220
LOC103986675
LOC103983614
LOC103999590
LOC103985740
LOC103982057
LOC103979442
LOC103971067
LOC103997679
LOC103971203
LOC103983533
LOC103985191
LOC103998624
LOC103980243
LOC103973053
LOC103968923
LOC103974029
LOC103972167
LOC103974528
LOC103969785
LOC103988837
LOC103971364
LOC103983410
LOC103991475
LOC103998715
LOC103980391
LOC103999715
LOC103978825
LOC103995161
LOC103974505
LOC103976576
LOC103970445
LOC103993389
LOC103992039
LOC103986142
LOC103980870
LOC103969451
LOC103978518
LOC103968343
LOC103971689
LOC103978466
LOC103987433
LOC103983864
LOC103977002
LOC103971019
LOC103971734
LOC103981697
LOC104000795
LOC103987987
LOC103974511
LOC103971991
LOC103994179
LOC103971535
LOC103988401
LOC103973298
LOC103968979
LOC103981197
LOC103986975
LOC103972809
LOC103987519
LOC103971647
LOC103995323
LOC103997881
LOC103988747
LOC103985477
LOC103986844
LOC103983933
LOC103970894
LOC103994658
LOC103989727
LOC103981655
LOC103977978
LOC103992708
LOC103970064
LOC103979054
LOC104000034
LOC103999729
LOC103981769
LOC103978080
LOC103986890
LOC103996553
LOC103979033
LOC103976161
LOC103993315
LOC103992164
LOC104000097
LOC103999753
LOC104000030
LOC103995183
LOC103969797
LOC103999284
LOC103974678
LOC103977445
LOC103987837
LOC103988046
LOC104000153
LOC103969268
LOC103997882
LOC103992057
LOC103972381
LOC103982583
LOC103970289
LOC103992484
LOC103978966
LOC103999594
LOC103974143
LOC103974839
LOC103998226
LOC103994026
LOC103978948
LOC103974136
LOC103980478
LOC103968757
LOC103970476
LOC103977181
LOC103987899
LOC103978072
LOC103995187
LOC103982633
LOC103999539
LOC103982729
LOC103995548
LOC103983134
LOC103990546
LOC103972289
LOC103979912
LOC103991700
LOC103991747
LOC103992137
LOC103981835
LOC103993267
LOC103992231
LOC103984530
LOC103968822
LOC103975918
LOC103969614
LOC103982459
LOC103979117
LOC103971105
LOC103974382
LOC103974334
LOC103996985
LOC103976575
LOC103990299
LOC103972519
LOC103999841
LOC103984741
LOC103994841
LOC103995321
LOC103988646
LOC103995819
LOC103991104
LOC103971601
LOC103978746
LOC103975975
LOC103974706
LOC103973111
LOC103976567
LOC103989642
LOC103985200
LOC103989418
LOC103979384
LOC103981927
LOC103998612
LOC103973055
LOC103996921
LOC103992351
LOC103984857
LOC103997928
LOC103992763
LOC103991797
LOC103978139
LOC103969312
LOC103986546
LOC103984523
LOC103969121
LOC103978748
LOC103988099
LOC103986073
LOC103991005
LOC103999180
LOC103999475
LOC103972968
LOC103981045
LOC103969405
LOC103983595
LOC103979419
LOC103999794
LOC103971849
LOC103975682
LOC103984978
LOC103969819
LOC103998352
LOC103970182
LOC103996637
LOC103992424
LOC103972992
LOC103992050
LOC103990058
LOC103971040
LOC103999482
LOC103976453
LOC103980966
LOC103980893
LOC103980156
LOC103995404
LOC103986811
LOC103974700
LOC103971074
LOC103981395
LOC104000288
LOC103993273
LOC103991965
LOC103978409
LOC103984620
LOC103973267
LOC103977984
LOC103982496
LOC103981309
LOC103994561
LOC103982523
LOC103972079
LOC103979396
LOC103988519
LOC103977605
LOC103996981
LOC103980358
LOC103998189
LOC103991932
LOC103994098
LOC103995217
LOC103984088
LOC103989877
LOC103987756
LOC103988343
LOC103986119
LOC103978160
LOC103985410
LOC103976791
LOC103975417
LOC103983600
LOC103978569
LOC103997445
LOC103992354
LOC103977685
LOC103969030
LOC103969607
LOC103982595
LOC103999827
LOC103987216
LOC103992211
LOC103985626
LOC103979781
LOC103994386
LOC103995381
LOC103985111
LOC103986159
LOC103985018
LOC103993402
LOC103995108
LOC103989221
LOC103993266
LOC103992568
LOC103980396
LOC103997030
LOC103989023

## Sheet: Pseudomonas_1h_96h_Intersection
NCBI Gene
LOC103974198		List of the 220 differentially expressed genes exclusively shared by treatments Pseudomonas 1h and Pseudomonas 96h. See figure below.
LOC103972276
LOC103975019
LOC103990187
LOC103972601
LOC103985501
LOC103974595
LOC103987271
LOC103984841
LOC103968336
LOC103995574
LOC103980937
LOC103989066
LOC103968983
LOC103998799
LOC103975826
LOC103979145
LOC103998193
LOC104000370
LOC103989097
LOC103992160
LOC104000969
LOC103994594
LOC103992220
LOC103998875
LOC103980720
LOC103991939
LOC103996780
LOC103985314
LOC103969776
LOC103978934
LOC103969184
LOC103978933
LOC103999937
LOC103972569
LOC103997430
LOC103997584
LOC103986583
LOC103998602
LOC103998728
LOC103991594
LOC103995799
LOC103988682
LOC103989513
LOC103998823
LOC103993635
LOC103990853
LOC103983427
LOC103996928
LOC103998479
LOC103983874
LOC103995783
LOC103989112
LOC103985800
LOC103991051
LOC103993281
LOC103988042
LOC103970816
LOC103992098
LOC103968450
LOC103987231
LOC103991151
LOC103976334
LOC103984516
LOC103975743
LOC103986849
LOC103991040
LOC103993486
LOC103974594
LOC103997903
LOC103980031
LOC103998819
LOC103984508
LOC103998788
LOC103968909
LOC103997505
LOC103999103
LOC103994686
LOC103981993
LOC103975759
LOC103974236
LOC103997063
LOC103989625
LOC103971857
LOC103989476
LOC103995409
LOC103976331
LOC103994413
LOC103991564
LOC103989479
LOC103995448
LOC103987609
LOC103975980
LOC103980346
LOC103973721
LOC103986375
LOC103994440
LOC103971286
LOC103984705
LOC103978190
LOC103982272
LOC103986303
LOC103994514
LOC103992120
LOC103997405
LOC103986086
LOC103998099
LOC103992179
LOC103971146
LOC103994725
LOC103968637
LOC103975237
LOC103972292
LOC103987687
LOC104000361
LOC103989590
LOC103988030
LOC103999497
LOC103998818
LOC103995034
LOC103987792
LOC103997755
LOC103977170
LOC103980220
LOC103996857
LOC103992577
LOC103998606
LOC103981933
LOC103996360
LOC103990143
LOC103976001
LOC103988482
LOC103991562
LOC103975566
LOC103987246
LOC103981875
LOC103996096
LOC103974663
LOC103968688
LOC103997622
LOC103998541
LOC103985269
LOC103991242
LOC103998174
LOC103999158
LOC103998985
LOC103973694
LOC103978407
LOC103993506
LOC103995650
LOC103982150
LOC103999157
LOC103978680
LOC104000699
LOC103972362
LOC103981329
LOC103994200
LOC103970601
LOC103974823
LOC103982029
LOC103999102
LOC103976025
LOC104000487
LOC103979292
LOC103979284
LOC103995808
LOC103995129
LOC103981467
LOC103999507
LOC103994585
LOC103996319
LOC103998647
LOC103975716
LOC103999022
LOC103977988
LOC104000908
LOC103987915
LOC103974773
LOC104000360
LOC103994515
LOC103990045
LOC103979366
LOC103968501
LOC103968769
LOC103993574
LOC103999723
LOC103968462
LOC103995751
LOC103986521
LOC103987288
LOC103990888
LOC103987068
LOC103972445
LOC103977383
LOC103986887
LOC103970298
LOC103981859
LOC103994543
LOC103980807
LOC103975832
LOC103995388
LOC103989707
LOC103987627
LOC103968871
LOC103981349
LOC103996482
LOC103985649
LOC103981479
LOC103999202
LOC103978957
LOC103987200
LOC103986965
LOC103998089
LOC103985201
LOC103983395
LOC103995966
LOC103998887
LOC103978779
LOC103991383
LOC103975789

## Sheet: Pseudomonas_1h_48h_96h_Intersec
NCBI Gene
LOC103996704		List of the 50 differentially expressed genes shared by treatments Pseudomonas 1h, Pseudomonas 48h and Pseudomonas 96h. See figure below.
LOC103998463
LOC103975648
LOC103994672
LOC103982502
LOC103989449
LOC103995575
LOC103983558
LOC103978400
LOC103987361
LOC104000307
LOC103977229
LOC103968557
LOC103989972
LOC103992133
LOC103987839
LOC103994690
LOC103976374
LOC103988136
LOC103992069
LOC103998260
LOC103978530
LOC103983858
LOC103975026
LOC103974331
LOC103992196
LOC103978845
LOC103994671
LOC103999297
LOC103975650
LOC104000780
LOC103990697
LOC103968788
LOC103975709
LOC103978608
LOC103989520
LOC103989878
LOC103989841
LOC103997204
LOC103986657
LOC103993333
LOC103999908
LOC103988038
LOC103985017
LOC103975393
LOC103998361
LOC103968758
LOC103971944
LOC103995447
LOC103997181

## Sheet: Pseudomonas_48h_96h_Intersectio
NCBI Gene
LOC103968644		List of the 596 differentially expressed genes exclusively shared by treatments Pseudomonas 48h and Pseudomonas 96h. See figure below.
LOC103980398
LOC103998091
LOC103972371
LOC103968833
LOC103986537
LOC103990723
LOC103970139
LOC103986984
LOC103985192
LOC103997319
LOC103996261
LOC103996582
LOC103973318
LOC103971548
LOC103986608
LOC103995969
LOC103985522
LOC103986775
LOC103998486
LOC103998816
LOC103972338
LOC103999795
LOC103992540
LOC104000178
LOC103997814
LOC103989635
LOC103998703
LOC103976295
LOC103978408
LOC104000746
LOC103968378
LOC103998047
LOC103972273
LOC103977175
LOC103999142
LOC103992213
LOC103975096
LOC103995280
LOC103998990
LOC103996200
LOC103999704
LOC103988171
LOC103982340
LOC103986181
LOC103968921
LOC103987223
LOC103994454
LOC103992086
LOC103975278
LOC103999445
LOC103996584
LOC103972223
LOC104001019
LOC103992690
LOC103991938
LOC103975027
LOC103978549
LOC103992496
LOC103992519
LOC103978481
LOC103992170
LOC103969152
LOC103988504
LOC103995933
LOC103971804
LOC103990849
LOC103990019
LOC103984804
LOC103974142
LOC103979997
LOC103978505
LOC103968611
LOC103993377
LOC104000196
LOC103989178
LOC103995455
LOC103972785
LOC103997682
LOC104000185
LOC103991030
LOC103979811
LOC103997922
LOC103997286
LOC103991469
LOC103990508
LOC103986057
LOC103972451
LOC103987935
LOC103993528
LOC103980148
LOC103999385
LOC103997178
LOC103984245
LOC103983379
LOC103989649
LOC103997576
LOC103976012
LOC103972892
LOC103973189
LOC103989540
LOC103979080
LOC103976263
LOC103969204
LOC103991615
LOC103983986
LOC104000318
LOC103983246
LOC104001030
LOC103992986
LOC103999774
LOC103972919
LOC103988039
LOC103987834
LOC103987539
LOC103982461
LOC103975908
LOC103968977
LOC103978936
LOC103992275
LOC103977424
LOC103970798
LOC103988469
LOC103973161
LOC103973007
LOC103996984
LOC103986341
LOC103991704
LOC103992310
LOC103971974
LOC103972957
LOC103993575
LOC103979132
LOC103999647
LOC103978033
LOC103971078
LOC103988229
LOC103981745
LOC103990423
LOC103991952
LOC103976685
LOC103994530
LOC103973925
LOC103991748
LOC103981555
LOC103984209
LOC103982436
LOC103981440
LOC103979711
LOC103996563
LOC103977190
LOC103974217
LOC103993219
LOC103984282
LOC103972093
LOC103975993
LOC103981366
LOC103998066
LOC103985241
LOC103988681
LOC103975054
LOC103989579
LOC103992536
LOC103970629
LOC103996634
LOC103999106
LOC103987473
LOC103989091
LOC103991150
LOC103989913
LOC104000137
LOC103989656
LOC103968681
LOC103987432
LOC104000016
LOC103969642
LOC103973389
LOC103979124
LOC103977207
LOC103996223
LOC103972300
LOC103969209
LOC103970060
LOC103970414
LOC103995679
LOC103981359
LOC103983096
LOC103974847
LOC103994478
LOC103979546
LOC103998933
LOC103991371
LOC103977472
LOC103992644
LOC103992834
LOC103977104
LOC103990684
LOC103999299
LOC103991228
LOC103974335
LOC103968356
LOC103994336
LOC103987503
LOC103976440
LOC103972282
LOC103998006
LOC103985615
LOC103984996
LOC103978994
LOC103998589
LOC103986336
LOC103997113
LOC103979137
LOC103977103
LOC103995162
LOC103994878
LOC103989406
LOC103970293
LOC103981473
LOC103998448
LOC103999662
LOC103981791
LOC103976855
LOC103994503
LOC103980637
LOC103991960
LOC103984247
LOC103973607
LOC103984237
LOC103983598
LOC103990759
LOC103994674
LOC103968499
LOC104000458
LOC103969395
LOC103991966
LOC103978784
LOC103991942
LOC103982392
LOC103985317
LOC103968540
LOC103993226
LOC103989710
LOC104000155
LOC103987768
LOC103992433
LOC103998782
LOC103984200
LOC103986376
LOC103973875
LOC103976748
LOC103971808
LOC103984628
LOC103991515
LOC103983206
LOC103996629
LOC103999470
LOC103996029
LOC103981759
LOC103997368
LOC103999315
LOC103974388
LOC104000187
LOC103994582
LOC103987488
LOC103999127
LOC104000396
LOC103996822
LOC103969478
LOC103993975
LOC103984717
LOC103996869
LOC104000931
LOC103974846
LOC103999905
LOC103973608
LOC104000872
LOC103992743
LOC103992727
LOC103968707
LOC103986790
LOC103974976
LOC103982343
LOC103969564
LOC103980177
LOC103978378
LOC103979226
LOC103974037
LOC103989081
LOC103979760
LOC103989689
LOC103979785
LOC103986381
LOC103968489
LOC103971838
LOC103992107
LOC103992187
LOC103996619
LOC103986656
LOC103987544
LOC103988609
LOC103998403
LOC103972669
LOC103988016
LOC103989706
LOC103994607
LOC103992009
LOC103986274
LOC103976377
LOC103994177
LOC103986285
LOC103980837
LOC103997884
LOC104000739
LOC103984468
LOC103983920
LOC103992692
LOC103990904
LOC103983119
LOC103976375
LOC103987688
LOC103979906
LOC103996274
LOC103997076
LOC103985332
LOC103979167
LOC103992479
LOC103984498
LOC103979315
LOC103976102
LOC103974128
LOC103984666
LOC103982935
LOC103972399
LOC103992106
LOC103992421
LOC103994462
LOC103991410
LOC103985911
LOC104000358
LOC103999709
LOC103986497
LOC103978202
LOC103969234
LOC103981485
LOC103992023
LOC103989145
LOC103972349
LOC103997644
LOC103992722
LOC103996583
LOC103975647
LOC103985469
LOC103973504
LOC103971401
LOC103989687
LOC104000231
LOC103980457
LOC103971388
LOC103982437
LOC103986087
LOC103983075
LOC103983528
LOC103976026
LOC103986118
LOC103995332
LOC103990191
LOC103975374
LOC103972000
LOC103979451
LOC103978149
LOC103978991
LOC103978974
LOC103970941
LOC103978768
LOC103999329
LOC103981365
LOC103990768
LOC103974933
LOC103977004
LOC103991592
LOC103986084
LOC103977858
LOC103986053
LOC103974337
LOC103968401
LOC103992375
LOC103968411
LOC103986182
LOC103994005
LOC103973095
LOC104000857
LOC103990156
LOC103973385
LOC103999910
LOC103990600
LOC103975501
LOC103974634
LOC103971867
LOC103975350
LOC103987830
LOC103971827
LOC103986901
LOC103996047
LOC103983850
LOC103972593
LOC104000538
LOC103995749
LOC103975634
LOC103979182
LOC103971597
LOC103981249
LOC103989001
LOC103988927
LOC103987112
LOC103993510
LOC103973353
LOC103970438
LOC103970759
LOC103998441
LOC103979428
LOC103980465
LOC103973555
LOC103994129
LOC103982509
LOC103975164
LOC103985704
LOC103997675
LOC103981104
LOC103981200
LOC103982699
LOC103988811
LOC103992699
LOC103998248
LOC103995980
LOC103993606
LOC103977429
LOC103979351
LOC103976700
LOC103987581
LOC103994509
LOC103984514
LOC104000009
LOC103993936
LOC103978170
LOC103991516
LOC103988779
LOC103998590
LOC103986626
LOC103973536
LOC103996951
LOC103970175
LOC103992805
LOC103997154
LOC103986394
LOC103996032
LOC103969565
LOC103982333
LOC103980771
LOC103969254
LOC103983145
LOC103973432
LOC103983807
LOC103977163
LOC103983883
LOC103992640
LOC103986011
LOC103999540
LOC103974412
LOC103986374
LOC103982771
LOC103988947
LOC103983455
LOC103990620
LOC103989491
LOC103982338
LOC103996952
LOC103992798
LOC103989604
LOC103977073
LOC103995862
LOC103988593
LOC103988166
LOC103970588
LOC103989382
LOC103983914
LOC103979922
LOC103976733
LOC103987693
LOC104000010
LOC103977670
LOC103974656
LOC103975328
LOC103978241
LOC103992627
LOC103995229
LOC103985124
LOC103982399
LOC103986223
LOC103969728
LOC103986681
LOC103995431
LOC103986721
LOC103978157
LOC103980425
LOC103983338
LOC103974362
LOC103973213
LOC103975280
LOC103993419
LOC103999912
LOC103981293
LOC103970009
LOC103982334
LOC103998913
LOC103991319
LOC103968678
LOC103992587
LOC103993786
LOC103973847
LOC103980353
LOC103994715
LOC103988382
LOC103999555
LOC103982567
LOC103983132
LOC103972981
LOC103983265
LOC103979856
LOC103976708
LOC103977550
LOC103970316
LOC103984658
LOC103991699
LOC103991904
LOC103975910
LOC103985513
LOC103982473
LOC103976908
LOC103987110
LOC103982557
LOC103996303
LOC103969635
LOC103980441
LOC103974196
LOC103971123
LOC103981754
LOC103972319
LOC103970168
LOC103971965
LOC103986774
LOC103971608
LOC103999658
LOC103996618
LOC103994906
LOC103981558
LOC103972323
LOC103996519
LOC103986009
LOC103968609
LOC103993570
LOC103976857
LOC103988780
LOC103992869
LOC103969480
LOC103974177
LOC103995567
LOC103983718
LOC103988743
LOC103993709
LOC103991618
LOC103974007
LOC103977674
LOC103982658
LOC103979030
LOC103981264
LOC103991729
LOC103984066
LOC103993560
LOC103982253
LOC103991674
LOC103997617
LOC103989714
LOC103978011
LOC103980988
LOC103997039
LOC103985074
LOC103999101
LOC103968974
LOC103982475
LOC103996408
LOC103969135
LOC103971934
LOC103974587
LOC103970583
LOC103986709

## Sheet: Pseudomonas_96h_Exclusive
Gene
LOC103980789		List of the 2675 differentially expressed genes exclusive in treatment Pseudomonas 96h. See figure below.
LOC103990496
LOC103968936
LOC103980237
LOC103980727
LOC103978985
LOC103968567
LOC103999505
LOC103995544
LOC103983547
LOC103969489
LOC103977587
LOC104000507
LOC104000651
LOC103983358
LOC103976712
LOC103981195
LOC103971083
LOC103973220
LOC103970477
LOC103975482
LOC103986609
LOC103991445
LOC103969500
LOC103989695
LOC103969029
LOC103978344
LOC103987605
LOC103984105
LOC104001032
LOC103976865
LOC103990718
LOC103986081
LOC103986440
LOC104000324
LOC103976978
LOC103979686
LOC103983095
LOC103970154
LOC103999664
LOC103968568
LOC103982660
LOC103994722
LOC103985658
LOC103990694
LOC103994902
LOC103990831
LOC103993551
LOC103986573
LOC103994969
LOC103991893
LOC103982252
LOC103991220
LOC103997102
LOC103998902
LOC103982980
LOC103998623
LOC103979666
LOC103994382
LOC103970762
LOC103986627
LOC103993131
LOC103979709
LOC103995390
LOC103979786
LOC103987775
LOC103999171
LOC103985313
LOC103983652
LOC103969615
LOC103972434
LOC103996400
LOC104000490
LOC103976061
LOC103986083
LOC103978850
LOC103981221
LOC103975144
LOC103979056
LOC103968420
LOC103984709
LOC103989037
LOC103996657
LOC103989652
LOC103996776
LOC103989036
LOC103970692
LOC103987463
LOC103975791
LOC103971232
LOC103990385
LOC103986184
LOC103990072
LOC103983171
LOC103989901
LOC103985511
LOC103975227
LOC103982689
LOC103969394
LOC103985668
LOC103968564
LOC103994781
LOC103984216
LOC103988745
LOC103972845
LOC103980704
LOC103988634
LOC103987655
LOC103976721
LOC103974414
LOC103970184
LOC103972438
LOC103979889
LOC103982085
LOC103997920
LOC103985321
LOC103987578
LOC103976692
LOC103984309
LOC103983331
LOC103969731
LOC103993798
LOC103981468
LOC103973321
LOC103986309
LOC103968634
LOC103988152
LOC103992916
LOC103991461
LOC103987553
LOC103979821
LOC103972408
LOC103985356
LOC103999783
LOC103984678
LOC103973561
LOC103988761
LOC103991540
LOC103978252
LOC103990360
LOC103980205
LOC103969315
LOC103992551
LOC103990007
LOC103998513
LOC103977700
LOC103968458
LOC103986625
LOC103983955
LOC103999549
LOC103970719
LOC103990561
LOC103985616
LOC104000096
LOC103972753
LOC103982183
LOC103987612
LOC103987662
LOC103971050
LOC103981466
LOC103968851
LOC103968723
LOC103971310
LOC103987814
LOC103976535
LOC103975153
LOC103984294
LOC103989628
LOC103971987
LOC103979837
LOC103999430
LOC103984927
LOC103985801
LOC103991696
LOC103979489
LOC103994961
LOC103991209
LOC103984008
LOC103973138
LOC103976079
LOC103985268
LOC103995331
LOC103985796
LOC103990562
LOC103971707
LOC103979011
LOC103996795
LOC103978771
LOC103991023
LOC104000942
LOC103969616
LOC103996185
LOC104000678
LOC103968446
LOC103984295
LOC103991477
LOC103971565
LOC103978958
LOC103996030
LOC103969695
LOC103983491
LOC103992212
LOC103982972
LOC103981601
LOC103969462
LOC103987572
LOC103997305
LOC103976842
LOC103986650
LOC103984635
LOC103973119
LOC103985403
LOC103989343
LOC103973985
LOC103992517
LOC103993922
LOC103985833
LOC103985434
LOC103998132
LOC103973356
LOC103973263
LOC103978707
LOC103994990
LOC103994575
LOC103970467
LOC103979739
LOC103989703
LOC103989331
LOC103984313
LOC103974427
LOC103988005
LOC103984915
LOC103975829
LOC103976728
LOC103995393
LOC103982012
LOC103979057
LOC103983387
LOC103970727
LOC103993065
LOC103996044
LOC103989056
LOC103976901
LOC103996631
LOC103982080
LOC103978006
LOC103991320
LOC103977731
LOC103995473
LOC103992581
LOC103986102
LOC103977847
LOC103986383
LOC103996042
LOC103990955
LOC103985715
LOC103968531
LOC103986290
LOC103997026
LOC103977461
LOC103976138
LOC103993298
LOC103971673
LOC103983691
LOC103984739
LOC103995996
LOC103970585
LOC103973870
LOC103986576
LOC103988445
LOC103997137
LOC103996278
LOC103998019
LOC103975688
LOC103977015
LOC103993841
LOC103975575
LOC104000659
LOC103968860
LOC103975353
LOC103990300
LOC103974527
LOC103994184
LOC103990813
LOC103994053
LOC103969994
LOC103994118
LOC103985851
LOC103993581
LOC103997607
LOC103995028
LOC103995285
LOC103970553
LOC103983924
LOC103974950
LOC103984432
LOC103982059
LOC103987336
LOC103986574
LOC103972632
LOC103968424
LOC103982560
LOC103969123
LOC103978774
LOC103997918
LOC103980945
LOC103997597
LOC103986843
LOC103971887
LOC103977124
LOC103974571
LOC103997027
LOC103971462
LOC103983785
LOC103975171
LOC103987233
LOC103986015
LOC103993974
LOC103987778
LOC103987194
LOC103989568
LOC103968764
LOC103990636
LOC103970022
LOC103983628
LOC103995597
LOC103995638
LOC103988501
LOC103969059
LOC103979001
LOC103993801
LOC103974520
LOC103982476
LOC103976843
LOC103995587
LOC103990781
LOC103993400
LOC103990055
LOC103985655
LOC103980236
LOC103995787
LOC103982750
LOC103982616
LOC103994165
LOC103984934
LOC103973380
LOC103971011
LOC103981389
LOC103969469
LOC103991165
LOC103979008
LOC103978630
LOC103986230
LOC103996588
LOC103980847
LOC103990896
LOC103979658
LOC103990530
LOC103984195
LOC103996735
LOC104000638
LOC103977656
LOC103997165
LOC104000698
LOC103980631
LOC103993865
LOC103992685
LOC103980972
LOC103999564
LOC103987728
LOC103969073
LOC103999669
LOC103986344
LOC103984900
LOC103975460
LOC103982977
LOC103979750
LOC103990190
LOC103976500
LOC103973039
LOC103991020
LOC103982898
LOC103998735
LOC103993374
LOC103992723
LOC103993375
LOC103985425
LOC103996539
LOC103995391
LOC103993595
LOC103973913
LOC103992806
LOC103993338
LOC103974271
LOC103990639
LOC103979235
LOC103978893
LOC103987276
LOC103997673
LOC103979016
LOC103990845
LOC103982465
LOC103971686
LOC103979725
LOC103978482
LOC103977926
LOC103993810
LOC103998272
LOC103984089
LOC103970125
LOC103993452
LOC103992219
LOC103982100
LOC103980293
LOC103983007
LOC103974001
LOC103981538
LOC103993109
LOC103991735
LOC103991578
LOC103984165
LOC103985092
LOC103979291
LOC103980855
LOC103981728
LOC103984157
LOC103987825
LOC103987369
LOC103992489
LOC103983662
LOC103993562
LOC103991701
LOC103994017
LOC103994020
LOC103996699
LOC103994171
LOC103973514
LOC103991268
LOC103999383
LOC103995021
LOC103971161
LOC103985506
LOC103996234
LOC103991322
LOC103969221
LOC103972539
LOC103997723
LOC103990825
LOC103970371
LOC103970162
LOC103991946
LOC104000348
LOC103976797
LOC103987162
LOC103992557
LOC103984103
LOC103973540
LOC103984185
LOC103992705
LOC103995233
LOC103999266
LOC103992646
LOC103972825
LOC103986869
LOC103992891
LOC103968368
LOC103975873
LOC103995167
LOC103974107
LOC103971260
LOC103990361
LOC103984547
LOC103991199
LOC103984438
LOC103971427
LOC103994701
LOC103995678
LOC103988928
LOC103978326
LOC103974418
LOC103989024
LOC103970292
LOC103979504
LOC103991673
LOC103970784
LOC103983716
LOC103995422
LOC103971834
LOC103981796
LOC103985656
LOC103998908
LOC103996040
LOC103980604
LOC103973612
LOC103989931
LOC103976554
LOC103984079
LOC104000302
LOC103977426
LOC103995283
LOC103979537
LOC103970943
LOC103978163
LOC103999064
LOC103980319
LOC103998002
LOC103977099
LOC103982277
LOC103980857
LOC103977448
LOC103997730
LOC103984238
LOC103971911
LOC103975639
LOC103992280
LOC103992721
LOC103971725
LOC103973426
LOC103984204
LOC103991753
LOC103977876
LOC103987530
LOC103978439
LOC103973099
LOC103982791
LOC103988798
LOC104000644
LOC103983854
LOC103997990
LOC103992544
LOC103975616
LOC103971449
LOC103990681
LOC103980202
LOC103990710
LOC103981302
LOC103986879
LOC103991019
LOC103979772
LOC103994968
LOC103977510
LOC103998423
LOC103982046
LOC103975847
LOC103990115
LOC103980923
LOC103972870
LOC103979635
LOC103987045
LOC103979944
LOC103991599
LOC103985004
LOC103996996
LOC103982727
LOC103978385
LOC103983819
LOC103983210
LOC103991412
LOC103979101
LOC103979142
LOC103979557
LOC103990941
LOC103991545
LOC103985457
LOC103990512
LOC103976024
LOC103995916
LOC103990638
LOC103986027
LOC103995995
LOC103986634
LOC103997749
LOC103976261
LOC103976743
LOC103977949
LOC103973634
LOC103975261
LOC103979003
LOC103978964
LOC103978305
LOC103990032
LOC103981268
LOC104000656
LOC103996931
LOC103980636
LOC103996459
LOC103972502
LOC103980947
LOC103976319
LOC103998644
LOC103990648
LOC103981713
LOC103994870
LOC103995365
LOC103972742
LOC103975565
LOC103981203
LOC103978082
LOC103996129
LOC103969492
LOC104000059
LOC103986305
LOC103990670
LOC103998921
LOC103982644
LOC103987044
LOC103971342
LOC103979752
LOC103993858
LOC103992284
LOC103999318
LOC103972953
LOC103975564
LOC103983198
LOC103971197
LOC103994967
LOC103991736
LOC103975515
LOC103980256
LOC103991773
LOC103981486
LOC103985654
LOC103994707
LOC103977742
LOC103969231
LOC103998065
LOC103976852
LOC103972339
LOC103988740
LOC103986072
LOC103988432
LOC103992028
LOC103985617
LOC103973121
LOC103981957
LOC103969320
LOC103979946
LOC104000990
LOC103972345
LOC104000818
LOC103997010
LOC103975812
LOC103984519
LOC103984053
LOC103983220
LOC103971348
LOC103985632
LOC103974590
LOC103979845
LOC103983527
LOC103972977
LOC103983244
LOC103995475
LOC103969255
LOC103997495
LOC104001043
LOC103986830
LOC103985419
LOC103998292
LOC103985301
LOC103971360
LOC103990716
LOC103988831
LOC103999250
LOC103970775
LOC103984751
LOC103973056
LOC103984251
LOC103972076
LOC103973899
LOC103982746
LOC103972101
LOC104000722
LOC103976077
LOC103999920
LOC103980334
LOC103984700
LOC103995065
LOC103976527
LOC103999666
LOC103979733
LOC103990992
LOC103990970
LOC103975611
LOC103984305
LOC103988054
LOC103995549
LOC103974159
LOC103995579
LOC103982271
LOC103999093
LOC103985598
LOC103973965
LOC103986227
LOC103995851
LOC103995729
LOC103976671
LOC103980902
LOC103995920
LOC103983670
LOC103997110
LOC103972999
LOC103983094
LOC103970099
LOC103968461
LOC103998358
LOC103982170
LOC103976530
LOC103984391
LOC103987670
LOC103990495
LOC103972410
LOC103996830
LOC103979408
LOC103998786
LOC103990567
LOC103970377
LOC103989113
LOC103979022
LOC103984499
LOC104000682
LOC104000901
LOC103997583
LOC103999823
LOC103995645
LOC103980611
LOC103977954
LOC103974210
LOC103998653
LOC103986932
LOC103972422
LOC103987920
LOC103993435
LOC103993009
LOC103999132
LOC104000844
LOC104000801
LOC103972838
LOC103968691
LOC103988073
LOC103991458
LOC103996182
LOC103999503
LOC103982618
LOC103978690
LOC103985999
LOC103971946
LOC103998471
LOC103991214
LOC103989402
LOC103989296
LOC103996737
LOC103993007
LOC103972136
LOC103971661
LOC103996212
LOC103994519
LOC103971925
LOC103993201
LOC103968982
LOC103973705
LOC103973499
LOC103997620
LOC103979172
LOC103970273
LOC103986030
LOC103995584
LOC103974308
LOC103995654
LOC103995809
LOC103999938
LOC103995578
LOC103968718
LOC103979275
LOC103999480
LOC103980901
LOC103968610
LOC103993683
LOC103991089
LOC103999152
LOC103974533
LOC103982005
LOC103979269
LOC103982571
LOC103995831
LOC103994148
LOC103974011
LOC103989008
LOC103995296
LOC103971666
LOC103992860
LOC103973611
LOC103986141
LOC103973746
LOC103999681
LOC103968986
LOC103992161
LOC103993274
LOC103988635
LOC103994330
LOC103995556
LOC103972249
LOC103978167
LOC103979459
LOC103982048
LOC103980910
LOC104000131
LOC103969467
LOC103995591
LOC103973920
LOC103968855
LOC103974613
LOC103970774
LOC103974401
LOC104000447
LOC103986719
LOC103994286
LOC103979734
LOC103985850
LOC103999611
LOC103988587
LOC103995533
LOC103984178
LOC103977868
LOC103977454
LOC103975967
LOC103978851
LOC103989116
LOC103971400
LOC103993244
LOC103970101
LOC103984106
LOC103982238
LOC103973120
LOC103993897
LOC103973594
LOC103988663
LOC103987055
LOC103993258
LOC103973926
LOC103981585
LOC103980633
LOC103978813
LOC103979478
LOC103985159
LOC103982353
LOC103997020
LOC103999971
LOC103977566
LOC103980210
LOC103972689
LOC103979310
LOC103993477
LOC103999092
LOC103980621
LOC103979927
LOC103996140
LOC103978866
LOC103988875
LOC103995520
LOC103977055
LOC103994723
LOC103993955
LOC103992282
LOC103993391
LOC103983321
LOC103970127
LOC103982208
LOC103969428
LOC103969752
LOC103997005
LOC103985608
LOC103971702
LOC103992267
LOC103986310
LOC103973741
LOC103988530
LOC103973088
LOC103984463
LOC103968969
LOC103983039
LOC103999968
LOC103997877
LOC103995814
LOC103970034
LOC103991378
LOC103974465
LOC103987938
LOC103993657
LOC103995303
LOC103974811
LOC103971648
LOC103977087
LOC103984418
LOC104001038
LOC103985384
LOC103975465
LOC103980741
LOC103984229
LOC103982820
LOC103995782
LOC103979263
LOC103987214
LOC103979313
LOC103994121
LOC103988633
LOC103999025
LOC103981666
LOC103993886
LOC103990742
LOC103979983
LOC103982535
LOC103973127
LOC103998808
LOC103995532
LOC103999226
LOC103977770
LOC103993840
LOC103993130
LOC103968819
LOC103996653
LOC103969033
LOC103980382
LOC103997919
LOC103991563
LOC103988006
LOC103998807
LOC103987848
LOC104000961
LOC103989601
LOC103976762
LOC103995115
LOC103988889
LOC103993973
LOC103998615
LOC103990738
LOC103997575
LOC103981960
LOC103978201
LOC103974258
LOC103995090
LOC103997112
LOC103978571
LOC103981444
LOC103990645
LOC103968601
LOC103972411
LOC103994204
LOC103997778
LOC103982755
LOC103969475
LOC103989550
LOC103987611
LOC103971233
LOC103997014
LOC103993971
LOC103990209
LOC103981532
LOC103979771
LOC103990764
LOC103979830
LOC103984592
LOC103987630
LOC103994772
LOC103978610
LOC103986429
LOC103985793
LOC103985170
LOC103971820
LOC103985773
LOC103974252
LOC103988626
LOC103979828
LOC103979209
LOC103986619
LOC103986264
LOC103987779
LOC103977979
LOC103972926
LOC103972251
LOC103976501
LOC103994943
LOC103992676
LOC103990892
LOC103971035
LOC103976581
LOC103987904
LOC103980990
LOC103993520
LOC103992802
LOC103989143
LOC103985454
LOC103988916
LOC104000114
LOC103978807
LOC104000890
LOC103975243
LOC103992199
LOC103982638
LOC103977993
LOC103986734
LOC103991270
LOC104000109
LOC103970502
LOC103974260
LOC103987828
LOC103977881
LOC103968673
LOC103987666
LOC103987290
LOC103977171
LOC103972830
LOC103980122
LOC103978901
LOC103969404
LOC104001039
LOC103974038
LOC103991709
LOC103993751
LOC103969303
LOC103999605
LOC103981845
LOC103970278
LOC103973331
LOC103993909
LOC103999063
LOC103996938
LOC103971318
LOC103973583
LOC103978739
LOC103986330
LOC103996988
LOC103994951
LOC103968652
LOC103981958
LOC103980450
LOC103986834
LOC103977285
LOC103970239
LOC103986813
LOC103976098
LOC103984954
LOC103973264
LOC103971826
LOC103972226
LOC103973278
LOC103992639
LOC103993910
LOC103998607
LOC103984747
LOC103987036
LOC103990522
LOC103980995
LOC103990409
LOC103969552
LOC103980744
LOC103992307
LOC103975529
LOC103996104
LOC103992795
LOC103986648
LOC103981915
LOC103970446
LOC103980181
LOC103973167
LOC103993836
LOC103978969
LOC103996065
LOC103997467
LOC103999287
LOC103997540
LOC103974375
LOC103978889
LOC103990767
LOC103984170
LOC103982611
LOC103974637
LOC103971985
LOC103972427
LOC103991122
LOC103993943
LOC103977749
LOC103993379
LOC103989775
LOC103987654
LOC103970561
LOC103970095
LOC103973880
LOC103979196
LOC103972299
LOC103975878
LOC103998844
LOC103999739
LOC103986042
LOC103989095
LOC103994798
LOC103970625
LOC103989493
LOC103973942
LOC104000624
LOC103990081
LOC103998418
LOC103981476
LOC103995282
LOC103984234
LOC103992286
LOC103992998
LOC103995095
LOC103975763
LOC103993589
LOC103992341
LOC103979453
LOC103974512
LOC104000619
LOC103975994
LOC103972511
LOC103971844
LOC103995902
LOC103979317
LOC103981717
LOC103983869
LOC103996661
LOC103982025
LOC103987476
LOC103975959
LOC103986417
LOC103986187
LOC103998804
LOC103978686
LOC103995036
LOC103988165
LOC103990850
LOC103989169
LOC103987218
LOC103986242
LOC103977123
LOC103970618
LOC103984559
LOC103968834
LOC103993860
LOC103986095
LOC103994064
LOC103995315
LOC103972039
LOC103973419
LOC103970550
LOC103995672
LOC103997678
LOC103972021
LOC103975721
LOC103984862
LOC103980333
LOC103976657
LOC103982672
LOC103997702
LOC103992629
LOC103970146
LOC103990456
LOC103990801
LOC103975799
LOC103984164
LOC103986525
LOC103976136
LOC103993739
LOC103992854
LOC103996187
LOC103976434
LOC103985010
LOC104000354
LOC103973428
LOC103992548
LOC104000405
LOC103970734
LOC103981499
LOC103982288
LOC103968406
LOC103988541
LOC103973404
LOC103985262
LOC103977835
LOC103981525
LOC103992002
LOC103992904
LOC103973724
LOC103993306
LOC103974285
LOC103984756
LOC103986969
LOC103980372
LOC103982087
LOC103999341
LOC103998475
LOC103982588
LOC103989623
LOC103971013
LOC103992875
LOC103991454
LOC103980833
LOC103990854
LOC103995032
LOC103979613
LOC103975260
LOC103990202
LOC103982320
LOC103999261
LOC103996683
LOC103984960
LOC103991926
LOC103974270
LOC103971501
LOC103986090
LOC103969070
LOC103989050
LOC103997244
LOC103990297
LOC103985212
LOC103995368
LOC103981530
LOC103983985
LOC103999135
LOC103981452
LOC103992425
LOC103987413
LOC103985115
LOC103982914
LOC104000509
LOC103977874
LOC103985527
LOC103989140
LOC103974431
LOC103971080
LOC103973778
LOC103990940
LOC103982651
LOC103977916
LOC103990403
LOC103969226
LOC103998362
LOC103996571
LOC103982225
LOC103990016
LOC103995621
LOC103978861
LOC103969202
LOC103984702
LOC103987495
LOC103990127
LOC103977936
LOC103985001
LOC103968473
LOC103988105
LOC103993987
LOC103973818
LOC104000165
LOC103993451
LOC103986369
LOC103994984
LOC103986653
LOC103994709
LOC103985497
LOC103993227
LOC103986522
LOC103984914
LOC103999409
LOC103998926
LOC103990973
LOC103976577
LOC103969996
LOC103992853
LOC103975704
LOC103989384
LOC103976598
LOC103985650
LOC103982835
LOC103989776
LOC103978238
LOC103971628
LOC103975005
LOC103977512
LOC103996085
LOC103990037
LOC103996654
LOC103973604
LOC103981212
LOC103978313
LOC103998749
LOC103982815
LOC103970633
LOC103990517
LOC103997448
LOC103999642
LOC103982285
LOC103979819
LOC103976531
LOC103981005
LOC103991312
LOC103983312
LOC103980282
LOC103970684
LOC103973600
LOC103976716
LOC103998689
LOC103992920
LOC103979907
LOC103994116
LOC103996606
LOC103992912
LOC103980768
LOC103982363
LOC103991304
LOC103985233
LOC103976934
LOC103979088
LOC103969858
LOC103969236
LOC103977471
LOC103999447
LOC103979290
LOC103970315
LOC103981222
LOC103975657
LOC103984807
LOC103980253
LOC103979189
LOC103978414
LOC103995228
LOC103973037
LOC103980671
LOC103980267
LOC103999808
LOC103999365
LOC103986632
LOC103985544
LOC103985363
LOC103975470
LOC104000982
LOC103985172
LOC103971418
LOC103974939
LOC103989317
LOC103996431
LOC103991885
LOC103994500
LOC103987606
LOC103968961
LOC103982569
LOC103980180
LOC103977361
LOC103993774
LOC103995405
LOC103986579
LOC103977164
LOC104000325
LOC103969558
LOC103975676
LOC103988996
LOC103975110
LOC103970412
LOC103989247
LOC103974704
LOC103986667
LOC103969334
LOC103998250
LOC103980302
LOC103991626
LOC103973575
LOC103985247
LOC103981060
LOC103982558
LOC103988710
LOC103996156
LOC103999471
LOC103983529
LOC103997653
LOC103976469
LOC103993225
LOC103992154
LOC103980879
LOC103969132
LOC104000330
LOC103996734
LOC103979814
LOC103993918
LOC103983853
LOC103988076
LOC103998747
LOC103983523
LOC103977990
LOC103973650
LOC103979495
LOC103971142
LOC103977671
LOC103970610
LOC103997894
LOC103996823
LOC103997851
LOC103983943
LOC103981712
LOC103987842
LOC103972328
LOC103997075
LOC103990112
LOC103985930
LOC103978702
LOC103985702
LOC103983697
LOC103975249
LOC103979429
LOC103971245
LOC104000027
LOC103992882
LOC103983978
LOC103984173
LOC103993363
LOC103975420
LOC103994115
LOC103978874
LOC103995798
LOC103979104
LOC103997369
LOC103977151
LOC103973775
LOC103970898
LOC104000685
LOC103976474
LOC103982717
LOC103968952
LOC103990323
LOC103979325
LOC103977563
LOC103992740
LOC103975421
LOC103980608
LOC103996413
LOC103986716
LOC103972488
LOC103995822
LOC103973126
LOC103989269
LOC103991438
LOC103982217
LOC103980933
LOC103970747
LOC103987574
LOC103981504
LOC103997182
LOC103972826
LOC103979567
LOC103980021
LOC103973718
LOC103978787
LOC103985435
LOC103968914
LOC103989000
LOC103979480
LOC104000191
LOC103970395
LOC103992586
LOC103977070
LOC103993702
LOC103994054
LOC103985442
LOC103996763
LOC103970513
LOC103975884
LOC103997841
LOC103986851
LOC103981848
LOC103991356
LOC103976631
LOC103985842
LOC103993811
LOC103979447
LOC103979089
LOC103969596
LOC103994894
LOC103995537
LOC103971963
LOC103985365
LOC103979452
LOC103995325
LOC103977917
LOC103977443
LOC103982809
LOC104000166
LOC103977734
LOC103988067
LOC103993654
LOC103982766
LOC103987985
LOC103998269
LOC103985623
LOC103973159
LOC103976512
LOC103969573
LOC103975863
LOC103986308
LOC103993161
LOC103979090
LOC103989602
LOC103994170
LOC103974724
LOC103986693
LOC103976861
LOC103973779
LOC103989399
LOC103969358
LOC103987282
LOC103988513
LOC103987795
LOC103975892
LOC103994629
LOC103970745
LOC103978529
LOC103983015
LOC103972252
LOC103974146
LOC103986514
LOC103979120
LOC103972360
LOC103974894
LOC103975978
LOC103991967
LOC103985992
LOC103977980
LOC103985499
LOC103972922
LOC103999008
LOC103984524
LOC103981483
LOC103983717
LOC103989949
LOC103997260
LOC103970793
LOC103996929
LOC103968846
LOC103969061
LOC103994610
LOC103973247
LOC103971340
LOC103997281
LOC103992734
LOC103976550
LOC103974727
LOC103988248
LOC103977633
LOC103991463
LOC103992493
LOC103971029
LOC103999066
LOC103999252
LOC104000126
LOC103996586
LOC103999858
LOC103968984
LOC103977177
LOC103972492
LOC103995884
LOC103982466
LOC103987399
LOC103981180
LOC103979678
LOC103973664
LOC103999748
LOC103978398
LOC103973587
LOC103990881
LOC103987822
LOC103975436
LOC103997318
LOC103991980
LOC103975879
LOC103974250
LOC103997769
LOC103971762
LOC103970782
LOC103974636
LOC103981781
LOC103984958
LOC103982084
LOC103996614
LOC103980624
LOC103974249
LOC103973325
LOC103989858
LOC103994880
LOC103978427
LOC103993236
LOC103993416
LOC103971870
LOC103986273
LOC103999863
LOC103975953
LOC103971595
LOC103970020
LOC103985500
LOC103999604
LOC103992848
LOC103975106
LOC103971514
LOC103980758
LOC103989414
LOC103981826
LOC103987347
LOC103980228
LOC103998919
LOC103973260
LOC103993103
LOC103977644
LOC103984133
LOC103973900
LOC103979041
LOC103970164
LOC103993903
LOC103989173
LOC103975914
LOC103969692
LOC103982956
LOC103998937
LOC103968894
LOC103977780
LOC103974134
LOC103979911
LOC103996206
LOC103991750
LOC103970964
LOC103968748
LOC103991757
LOC103969594
LOC103994525
LOC103972008
LOC103987918
LOC103985602
LOC103974287
LOC103977517
LOC103972203
LOC103987597
LOC103978873
LOC103972092
LOC103986117
LOC103978541
LOC103988003
LOC103988877
LOC103994033
LOC103995747
LOC103979336
LOC103992224
LOC103970313
LOC103989124
LOC103975290
LOC103971879
LOC103980754
LOC103976626
LOC103991231
LOC104000617
LOC103988709
LOC103993837
LOC103980830
LOC103982003
LOC103986947
LOC103999659
LOC103976754
LOC103995837
LOC103987953
LOC103995770
LOC103989551
LOC103991230
LOC103987753
LOC103980673
LOC103991823
LOC103994739
LOC103974496
LOC103971677
LOC103992075
LOC103986923
LOC103979755
LOC103979295
LOC103990916
LOC103996933
LOC103972479
LOC103968659
LOC103981977
LOC103981421
LOC103981034
LOC103978278
LOC103983929
LOC103968693
LOC103972915
LOC103992907
LOC103987078
LOC103991728
LOC103988177
LOC103975765
LOC103990822
LOC103979674
LOC103984287
LOC103990079
LOC103990162
LOC103969685
LOC103980565
LOC103991536
LOC103981312
LOC103983043
LOC103994527
LOC103971994
LOC103992576
LOC103991635
LOC103997725
LOC103988885
LOC103981072
LOC103987096
LOC103968587
LOC103978776
LOC103992689
LOC103977716
LOC103977427
LOC103975786
LOC103995337
LOC103970128
LOC103988035
LOC103978757
LOC103978841
LOC103972917
LOC103976673
LOC103997835
LOC103973823
LOC103974403
LOC103986883
LOC103969346
LOC103975262
LOC103984581
LOC103985849
LOC103996814
LOC103979434
LOC103981628
LOC103995683
LOC103999499
LOC103998614
LOC103977195
LOC103977707
LOC103998217
LOC103996186
LOC103969420
LOC103982979
LOC103974429
LOC103978596
LOC103992863
LOC103980307
LOC103996191
LOC103987690
LOC103968702
LOC103994913
LOC103984512
LOC103979203
LOC103976182
LOC103977082
LOC103995739
LOC103969457
LOC103982659
LOC104001021
LOC103985162
LOC103969354
LOC103998393
LOC103986791
LOC103999433
LOC103998654
LOC103969639
LOC103989318
LOC103988071
LOC103968496
LOC103995120
LOC103994076
LOC103993620
LOC104000275
LOC103968417
LOC103978762
LOC103990901
LOC103974967
LOC103980657
LOC103977305
LOC103979221
LOC103995994
LOC103991510
LOC103969282
LOC103990110
LOC103985287
LOC103984640
LOC103976120
LOC103998391
LOC103973488
LOC103973777
LOC103984966
LOC103981135
LOC103985402
LOC103976740
LOC103996534
LOC103980595
LOC103980196
LOC103980037
LOC103989555
LOC103989488
LOC103981292
LOC104000320
LOC103986876
LOC103993740
LOC103988536
LOC103981274
LOC103987400
LOC103995721
LOC103982463
LOC103983004
LOC104000206
LOC104000071
LOC103984521
LOC103981560
LOC103977033
LOC103986635
LOC103999326
LOC103988622
LOC103997829
LOC104000950
LOC103989190
LOC103995717
LOC103993378
LOC103994708
LOC103980775
LOC103999145
LOC103987206
LOC103972018
LOC103988708
LOC103971469
LOC103988652
LOC103988466
LOC103984094
LOC103971300
LOC103998719
LOC103997173
LOC103986707
LOC103985540
LOC103988061
LOC103980992
LOC103990167
LOC103973224
LOC103972849
LOC103972769
LOC103971553
LOC103978927
LOC103997602
LOC103974601
LOC103991683
LOC103985005
LOC103998803
LOC103978818
LOC103973742
LOC103998262
LOC103993848
LOC103995857
LOC103973437
LOC103987874
LOC103983037
LOC103980913
LOC103997660
LOC103969736
LOC103971996
LOC104000033
LOC103975150
LOC103998069
LOC103996809
LOC103982015
LOC103975229
LOC103991509
LOC103988118
LOC103992515
LOC103990691
LOC103971993
LOC103991391
LOC103973592
LOC103974713
LOC103992511
LOC103976539
LOC103993133
LOC103990733
LOC103986137
LOC103969086
LOC103984891
LOC103970084
LOC103976451
LOC103990047
LOC103977174
LOC103975867
LOC103983501
LOC103981225
LOC103987957
LOC103988115
LOC103986423
LOC103980219
LOC103989891
LOC103986507
LOC103982148
LOC103975225
LOC103968739
LOC103993677
LOC103981372
LOC103984257
LOC103969063
LOC103991318
LOC103999398
LOC103979594
LOC103974901
LOC103999824
LOC103996966
LOC103969811
LOC104000500
LOC103991042
LOC103974753
LOC103990907
LOC103991621
LOC103980838
LOC103987528
LOC103982911
LOC103971564
LOC103977730
LOC103992175
LOC103975265
LOC103996640
LOC103987199
LOC103992599
LOC103986034
LOC103971703
LOC103992056
LOC103996222
LOC103981831
LOC103983219
LOC103998593
LOC103992380
LOC103982867
LOC103992093
LOC103986018
LOC103973274
LOC103972448
LOC103988565
LOC103974902
LOC103996861
LOC103991373
LOC103972199
LOC103980230
LOC103987416
LOC103983347
LOC104000473
LOC103988423
LOC103981229
LOC103993623
LOC103991377
LOC103995373
LOC103982326
LOC103979109
LOC103992167
LOC103987820
LOC103977046
LOC103971800
LOC103982118
LOC104000725
LOC103978086
LOC103969351
LOC103978254
LOC103998395
LOC103982685
LOC103993779
LOC103978950
LOC103969407
LOC103971171
LOC103978793
LOC103995270
LOC103978614
LOC103970312
LOC103998219
LOC103990790
LOC103992801
LOC103977910
LOC103995169
LOC103975021
LOC104000132
LOC103998794
LOC103998900
LOC103993228
LOC103988808
LOC103971672
LOC103988190
LOC103976523
LOC103972938
LOC103998432
LOC103984873
LOC103983930
LOC103983661
LOC103983642
LOC103992790
LOC103982193
LOC104001035
LOC103998849
[truncated: 676 more rows]
