# Supplementary material for: Banana (Musa acuminata) transcriptome profiling in response to rhizobacteria: Bacillus amyloliquefaciens Bs006 and Pseudomonas fluorescens Ps006
Source: BMC Genomics. 2019 May 14;20:378. doi: 10.1186/s12864-019-5763-5 (PMC6518610; doi:10.1186/s12864-019-5763-5)
Supplement: Supplementary file 4 — Table S4. Statistics and list of differentially expressed genes shared between B. amyloliquefaciens (Bs006) and P. fluorescens (Ps006). Results at different analysis times (1 h, 48 h, and 96 h) are in different tabs. (XLS 2503 kb) [file 12864_2019_5763_MOESM4_ESM.xls]

## Sheet: Bacillus_1h_vs_Pseudomonas_1h_I
NCBI Gene
LOC103976494		List of the 473 differentially expressed genes shared by treatments Bacillus 1h and Pseudomonas 1h. See figure below.
LOC103970816
LOC103996021
LOC103999297
LOC103987231
LOC103978608
LOC103974264
LOC103979145
LOC103979463
LOC103980924
LOC103991437
LOC103974595
LOC103969637
LOC103981462
LOC103977739
LOC103976563
LOC103968637
LOC103989097
LOC103997430
LOC103977376
LOC103974201
LOC103993962
LOC104000370
LOC103997668
LOC103976551
LOC103985269
LOC103987288
LOC103970499
LOC103999983
LOC103982650
LOC103987671
LOC103994095
LOC103974153
LOC103972710
LOC103993486
LOC103970275
LOC103977170
LOC103982272
LOC103972219
LOC103975363
LOC103997446
LOC103985370
LOC103990442
LOC103997962
LOC103975524
LOC103978934
LOC103997204
LOC103974594
LOC103987486
LOC103984487
LOC103987792
LOC103978913
LOC103994628
LOC103977597
LOC103995925
LOC103989174
LOC103999492
LOC103995602
LOC103998853
LOC103995966
LOC103991939
LOC103990171
LOC103980556
LOC103968557
LOC103979400
LOC103998875
LOC103974198
LOC104001024
LOC104000360
LOC103972334
LOC103990187
LOC104000361
LOC103995447
LOC103987271
LOC103972416
LOC103999202
LOC103974236
LOC103985028
LOC103981479
LOC103999201
LOC103989520
LOC103977229
LOC103994659
LOC104000762
LOC103972276
LOC103985629
LOC103976941
LOC103991562
LOC103990700
LOC103987272
LOC103977085
LOC103992026
LOC103993715
LOC103992386
LOC103989376
LOC103973881
LOC103991040
LOC103993672
LOC103998043
LOC103991518
LOC104000307
LOC103972227
LOC103989513
LOC103987751
LOC103973558
LOC103982666
LOC103986590
LOC103995574
LOC103982701
LOC103995783
LOC103985401
LOC103998479
LOC103977529
LOC103976374
LOC103977596
LOC103968788
LOC103992120
LOC103971797
LOC103997880
LOC103983842
LOC103991234
LOC103969713
LOC103977533
LOC103972170
LOC103994549
LOC103978885
LOC103987455
LOC103969100
LOC103980327
LOC103994686
LOC103986375
LOC103972028
LOC103971799
LOC103989871
LOC103994725
LOC103975743
LOC103999937
LOC103995071
LOC103978650
LOC103998089
LOC104000969
LOC103997060
LOC103994872
LOC103977542
LOC103982150
LOC103986334
LOC103998463
LOC103978171
LOC104000233
LOC103991151
LOC103979803
LOC103977235
LOC103991594
LOC103998799
LOC103986720
LOC103986973
LOC103972601
LOC103972734
LOC103972138
LOC103994515
LOC103987157
LOC103971561
LOC103969141
LOC103984841
LOC103970318
LOC103987361
LOC103972974
LOC103968911
LOC103999022
LOC103992022
LOC103998647
LOC103971170
LOC103999170
LOC104000693
LOC103974823
LOC103992196
LOC103990193
LOC103976025
LOC103978530
LOC103985045
LOC103987552
LOC103991383
LOC103974331
LOC103976991
LOC103995072
LOC103985700
LOC103974773
LOC103978140
LOC103982840
LOC103985536
LOC103986163
LOC103989883
LOC103974343
LOC103997157
LOC103984516
LOC103979704
LOC103993574
LOC103971627
LOC103978096
LOC103998093
LOC103998260
LOC103998174
LOC103972162
LOC103991148
LOC103983586
LOC103972834
LOC103975731
LOC103996888
LOC103987068
LOC103976897
LOC103989499
LOC103968786
LOC103990260
LOC103999103
LOC103992160
LOC103976154
LOC103984528
LOC103983089
LOC103972246
LOC103994182
LOC103994440
LOC103996857
LOC103968636
LOC103992098
LOC103985721
LOC103998823
LOC103988981
LOC103979110
LOC103987200
LOC103970138
LOC103979331
LOC103970990
LOC103994594
LOC103993138
LOC103970434
LOC103999627
LOC103968909
LOC103972823
LOC103971857
LOC103971122
LOC104000780
LOC103997116
LOC103984417
LOC103976691
LOC103988030
LOC103973725
LOC103978888
LOC103989449
LOC104000485
LOC103968450
LOC103978190
LOC103986303
LOC103993277
LOC103995448
LOC103980004
LOC103998565
LOC103988482
LOC103983594
LOC103983690
LOC103981329
LOC103999157
LOC103980916
LOC103975789
LOC103989479
LOC103997755
LOC103985501
LOC103988275
LOC103995799
LOC103994410
LOC103996360
LOC103990853
LOC103986657
LOC103996704
LOC103968983
LOC103996928
LOC103968758
LOC103986936
LOC103989258
LOC103969184
LOC103994690
LOC103987840
LOC103997359
LOC103996942
LOC103984224
LOC103970058
LOC103979055
LOC103986371
LOC103968781
LOC103987927
LOC103997618
LOC103971003
LOC103994660
LOC103978400
LOC103974355
LOC103978582
LOC104000502
LOC103982748
LOC103972569
LOC103994585
LOC103992179
LOC103979146
LOC103986372
LOC103998099
LOC103977988
LOC103982502
LOC103991413
LOC103983858
LOC103996692
LOC103986206
LOC103984639
LOC103998985
LOC103981082
LOC103975826
LOC103985274
LOC103995808
LOC103982345
LOC103989347
LOC103994514
LOC103997909
LOC103996641
LOC103985768
LOC103987641
LOC103978243
LOC103998824
LOC103977653
LOC103986933
LOC103993789
LOC103997459
LOC103987774
LOC103981388
LOC104000072
LOC103992334
LOC103993726
LOC103985756
LOC103971152
LOC103987048
LOC103988086
LOC103978498
LOC103976145
LOC103987480
LOC103987246
LOC103977172
LOC103979305
LOC103980720
LOC103997584
LOC103996808
LOC103992682
LOC103968769
LOC103996494
LOC103999372
LOC103981254
LOC103968789
LOC103970298
LOC103975237
LOC103996023
LOC103998562
LOC103989841
LOC103983427
LOC103994537
LOC103981792
LOC103970150
LOC103968790
LOC103994200
LOC103972675
LOC103985373
LOC104000216
LOC103999908
LOC103979737
LOC103996617
LOC103969821
LOC103992220
LOC103984897
LOC103972390
LOC103994672
LOC103983024
LOC103986583
LOC103989583
LOC104000237
LOC103996253
LOC103984508
LOC103997554
LOC103978671
LOC103982075
LOC103998625
LOC103981973
LOC103985548
LOC103993635
LOC103999183
LOC103988136
LOC103968743
LOC103983092
LOC103995680
LOC103982790
LOC103974400
LOC103981000
LOC103995034
LOC103984410
LOC103998084
LOC103978407
LOC104000487
LOC103979424
LOC103981933
LOC103998606
LOC103995129
LOC103970601
LOC103980647
LOC103994100
LOC103987839
LOC103997375
LOC103993333
LOC103972445
LOC103994439
LOC103985800
LOC103986561
LOC103971146
LOC103999460
LOC103997619
LOC103968827
LOC103975556
LOC103978957
LOC103980778
LOC103984039
LOC103991359
LOC103982888
LOC103987609
LOC103981548
LOC103989625
LOC103969776
LOC103995575
LOC103986086
LOC103994671
LOC103995385
LOC103996319
LOC103978116
LOC103975980
LOC104000883
LOC103997940
LOC103983874
LOC103983601
LOC103976001
LOC103969281
LOC103997997
LOC103977383
LOC103997086
LOC103999723
LOC104000699
LOC103998728
LOC103983158
LOC103989215
LOC103993769
LOC103989650
LOC103998602
LOC103979284
LOC103989490
LOC103983104
LOC103975324
LOC103987366
LOC103971560
LOC103986887
LOC103992577
LOC103999263
LOC103996622
LOC103972005
LOC103982017
LOC103970579
LOC103981441
LOC103997063
LOC103995890
LOC103980807
LOC103996700
LOC103981349
LOC103975393
LOC103978665

## Sheet: Bacillus_48h_vs_Pseudomonas_48h
NCBI Gene
LOC103968644		List of the 663 differentially expressed genes shared by treatments Bacillus 48h and Pseudomonas 48h. See figure below.
LOC103972371
LOC103998091
LOC103968833
LOC103980398
LOC103970139
LOC103971548
LOC103997319
LOC103986537
LOC103996261
LOC103986341
LOC103992310
LOC104000178
LOC103977175
LOC103998703
LOC103977654
LOC103986057
LOC103998486
LOC103988171
LOC103995969
LOC103996582
LOC103970798
LOC103972273
LOC103996984
LOC104000458
LOC103979997
LOC103975278
LOC103992086
LOC104001019
LOC103991938
LOC103999142
LOC103995106
LOC103996584
LOC103985522
LOC103971804
LOC103984804
LOC103990019
LOC103999445
LOC103975650
LOC103984066
LOC103988681
LOC103991700
LOC103998816
LOC103998990
LOC103999795
LOC103989081
LOC103985304
LOC103972223
LOC104000746
LOC103989649
LOC103992275
LOC103973318
LOC103971058
LOC103994454
LOC103991030
LOC103975648
LOC103972892
LOC103968611
LOC103977103
LOC103987935
LOC103969204
LOC103990723
LOC103995933
LOC103973007
LOC103986984
LOC103973189
LOC103972957
LOC103969642
LOC103976855
LOC103985469
LOC103968966
LOC103977207
LOC103976685
LOC103999297
LOC103991952
LOC103990214
LOC103991615
LOC103992743
LOC103980353
LOC103986066
LOC103981925
LOC103995977
LOC103972451
LOC104000805
LOC103984127
LOC103976295
LOC103985740
LOC103997416
LOC103970060
LOC103990508
LOC103997697
LOC103976146
LOC103999329
LOC103979811
LOC103992069
LOC103975027
LOC103968821
LOC103991493
LOC103992496
LOC103998017
LOC103973577
LOC103991382
LOC103991748
LOC103996563
LOC103981555
LOC103977720
LOC103998622
LOC103998589
LOC103987473
LOC103984099
LOC103969234
LOC103988712
LOC103982557
LOC103996634
LOC103979711
LOC103972300
LOC103980249
LOC103992690
LOC103998006
LOC103968345
LOC103987432
LOC103982876
LOC103968378
LOC103999540
LOC103968359
LOC103989540
LOC103986775
LOC103970414
LOC103997178
LOC103989406
LOC103991966
LOC103991273
LOC103986197
LOC103990684
LOC103998782
LOC103993803
LOC103998196
LOC103978936
LOC103972093
LOC103996274
LOC103982343
LOC103987834
LOC103971808
LOC104000872
LOC103991639
LOC103987692
LOC103992213
LOC103991942
LOC103972809
LOC103978608
LOC103999555
LOC103987361
LOC103991501
LOC103978530
LOC103987112
LOC103972357
LOC103970068
LOC103971468
LOC103977424
LOC103985911
LOC103991544
LOC103985118
LOC103972782
LOC103983858
LOC103985192
LOC103999997
LOC103992798
LOC103986727
LOC103997576
LOC103990191
LOC103968413
LOC103997682
LOC103995679
LOC103999704
LOC103992465
LOC103996583
LOC103988166
LOC103987158
LOC103997830
LOC103992184
LOC103994073
LOC103973607
LOC103986142
LOC103981440
LOC103991469
LOC103985615
LOC103971974
LOC103995332
LOC103975054
LOC103976405
LOC103994878
LOC103999177
LOC103990849
LOC103996223
LOC103985017
LOC103988314
LOC103988469
LOC103973250
LOC103997079
LOC103981366
LOC103989178
LOC103989668
LOC103992375
LOC103983591
LOC104000016
LOC104000996
LOC103968921
LOC103987519
LOC103992727
LOC103989587
LOC103970293
LOC103974505
LOC103983246
LOC103989972
LOC103978567
LOC103996869
LOC103972338
LOC103975908
LOC103987223
LOC103978481
LOC103986608
LOC103971388
LOC103983700
LOC103989220
LOC103997261
LOC103983920
LOC103991989
LOC103986336
LOC103995854
LOC103998694
LOC103976149
LOC103995299
LOC103984200
LOC103978375
LOC103988575
LOC104000318
LOC103978505
LOC103989689
LOC103986111
LOC103983643
LOC103989635
LOC103981200
LOC103982338
LOC103982188
LOC103971621
LOC103969384
LOC103997989
LOC103979035
LOC103995862
LOC103973555
LOC103981745
LOC103972057
LOC103995451
LOC103978408
LOC103986672
LOC103984981
LOC103989101
LOC103987496
LOC104000795
LOC103990215
LOC103983379
LOC103974976
LOC103982147
LOC103993224
LOC103982521
LOC103981754
LOC103977190
LOC103969209
LOC103969608
LOC103995030
LOC103986087
LOC103974136
LOC103984579
LOC103980020
LOC103995455
LOC103975993
LOC103968923
LOC103970629
LOC103989633
LOC103973161
LOC103975328
LOC103999774
LOC103996704
LOC103979211
LOC103982699
LOC103987484
LOC103998502
LOC103982340
LOC103987539
LOC103982220
LOC103991319
LOC103992196
LOC103989554
LOC103976791
LOC103970428
LOC103987889
LOC103971078
LOC103994887
LOC103968499
LOC103993570
LOC103982334
LOC103984147
LOC103971103
LOC103996253
LOC103979137
LOC103997368
LOC103968977
LOC103974142
LOC103968395
LOC103981365
LOC103998483
LOC103997381
LOC103982509
LOC103995161
LOC103982031
LOC103998289
LOC103997423
LOC103987488
LOC103984472
LOC103972920
LOC103990113
LOC103974412
LOC103987224
LOC103993377
LOC103983871
LOC103985709
LOC103970894
LOC103994561
LOC104000374
LOC103994690
LOC103983272
LOC103986793
LOC103992187
LOC103975902
LOC103985626
LOC103977717
LOC103996856
LOC103981843
LOC103977163
LOC104001037
LOC103989206
LOC103992986
LOC103999794
LOC103991591
LOC103969254
LOC103989339
LOC103975211
LOC103981473
LOC103995217
LOC103979664
LOC103976374
LOC103984209
LOC103987294
LOC103989221
LOC103971208
LOC103969635
LOC103997286
LOC103982284
LOC103969797
LOC103970742
LOC103978549
LOC103989382
LOC103983145
LOC103971281
LOC103968681
LOC103986844
LOC103984030
LOC103990407
LOC103973111
LOC103977957
LOC103993324
LOC103992106
LOC103986621
LOC103999647
LOC103980966
LOC103981847
LOC103984498
LOC103992644
LOC103976708
LOC103990705
LOC103971040
LOC103975647
LOC103995322
LOC103981792
LOC103977753
LOC103989650
LOC103998933
LOC103984194
LOC103984468
LOC103984897
LOC103995818
LOC103973979
LOC103970511
LOC103998260
LOC103984169
LOC103969480
LOC103973055
LOC103970559
LOC103985111
LOC103987091
LOC103984996
LOC103999905
LOC104000655
LOC103984245
LOC103997701
LOC103994478
LOC103984567
LOC103976586
LOC103970175
LOC104000337
LOC103976748
LOC103975635
LOC103996881
LOC103986119
LOC103980156
LOC103983600
LOC103997578
LOC103971944
LOC103972079
LOC103995323
LOC103977858
LOC103986381
LOC103970359
LOC103974563
LOC103980893
LOC103999944
LOC103994607
LOC103980815
LOC103999922
LOC103978746
LOC103990082
LOC103986790
LOC103975096
LOC103986620
LOC103976380
LOC103977146
LOC103985044
LOC103968707
LOC103969478
LOC103985241
LOC103999312
LOC103976285
LOC103979164
LOC103982337
LOC103988593
LOC103992170
LOC103969371
LOC103973211
LOC103977445
LOC103976599
LOC103970658
LOC103978784
LOC103999481
LOC103985191
LOC103975985
LOC103978845
LOC103997997
LOC103971108
LOC103998733
LOC103997113
LOC103999662
LOC103969392
LOC103998877
LOC103977230
LOC103977167
LOC103975541
LOC103993528
LOC103968356
LOC103999733
LOC103969283
LOC103993510
LOC103993709
LOC104001030
LOC103971017
LOC103995819
LOC103981700
LOC103974128
LOC103986497
LOC104000331
LOC103975709
LOC103973389
LOC103998725
LOC103994095
LOC103970289
LOC103992856
LOC103973847
LOC103979428
LOC103971288
LOC103986543
LOC103990934
LOC103972785
LOC103995567
LOC104000185
LOC103980817
LOC103978966
LOC103988504
LOC103987544
LOC103975910
LOC103975634
LOC103996029
LOC103979305
LOC103995301
LOC103973353
LOC103988039
LOC103990759
LOC103992133
LOC103978033
LOC103985332
LOC103995773
LOC103991366
LOC103994177
LOC103982502
LOC103996047
LOC103992006
LOC103990299
LOC103987747
LOC103999026
LOC103975280
LOC104000030
LOC103984237
LOC103973140
LOC103989184
LOC103987057
LOC103977071
LOC103983655
LOC103986011
LOC103995242
LOC103997306
LOC103974839
LOC103994179
LOC103969045
LOC103989093
LOC103981697
LOC103969451
LOC103985441
LOC103983818
LOC103971203
LOC103974205
LOC103998403
LOC103979451
LOC103981558
LOC103991371
LOC103996822
LOC103977767
LOC103978974
LOC103973925
LOC103993110
LOC103987156
LOC103995431
LOC103973536
LOC103998047
LOC103974337
LOC104000010
LOC103982057
LOC103990546
LOC103977104
LOC103979760
LOC103975374
LOC103983528
LOC103989656
LOC103968979
LOC103999299
LOC103998448
LOC103983933
LOC103992923
LOC103998554
LOC103970168
LOC103971495
LOC103976102
LOC103982461
LOC104000196
LOC103995950
LOC103984056
LOC103978748
LOC103988743
LOC104000009
LOC103987167
LOC103969405
LOC103983075
LOC103987839
LOC103972349
LOC103995404
LOC103978170
LOC103982213
LOC103977369
LOC103994005
LOC103972323
LOC104000733
LOC103984247
LOC103993936
LOC103981407
LOC103968557
LOC103991747
LOC103992910
LOC103991729
LOC103972151
LOC103988136
LOC103989063
LOC103993267
LOC103979920
LOC103986709
LOC103996637
LOC103975501
LOC103971965
LOC103975434
LOC103978157
LOC103983119
LOC103971608
LOC103989491
LOC103983225
LOC103986975
LOC103970659
LOC104000137
LOC103974217
LOC103982333
LOC103970476
LOC103999709
LOC103995321
LOC103989297
LOC103997382
LOC103972282
LOC103974388
LOC103971767
LOC103985693
LOC103977073
LOC103972399
LOC103971205
LOC103986747
LOC103989579
LOC103995749
LOC103997675
LOC103986374
LOC103986009
LOC103974511
LOC103970759
LOC103980093
LOC103991904
LOC103999482
LOC103974037
LOC103975731
LOC103977002
LOC103968974
LOC103996981
LOC103992763
LOC103980597
LOC103991704
LOC103996617
LOC103998066
LOC103970583
LOC103983052
LOC103999070
LOC103992708
LOC103969401
LOC103987634
LOC103992009
LOC103993219
LOC103970104
LOC103987688
LOC103992540
LOC103990058
LOC103992627
LOC103972992
LOC103984031

## Sheet: Bacillus_96h_vs_Pseudomonas_96h
NCBI Gene
LOC103968644		List of the 598 differentially expressed genes shared by treatments Bacillus 96h and Pseudomonas 96h. See figure below.
LOC103972371
LOC103970139
LOC103980398
LOC103968833
LOC103971548
LOC103996582
LOC103975648
LOC103997319
LOC103998091
LOC103990723
LOC103996584
LOC103973318
LOC103986537
LOC103999142
LOC103976295
LOC103972338
LOC103976685
LOC103981366
LOC103986775
LOC103971804
LOC103986341
LOC103994454
LOC103996261
LOC103987361
LOC104000746
LOC103991952
LOC103978608
LOC103975650
LOC103995969
LOC103986984
LOC103979997
LOC103998486
LOC103984804
LOC103998703
LOC103990508
LOC103998816
LOC103972892
LOC103994336
LOC104000307
LOC103985192
LOC103985522
LOC103997576
LOC104001019
LOC103973189
LOC103989178
LOC103991938
LOC103970798
LOC104000178
LOC103986657
LOC103972273
LOC103988171
LOC103989635
LOC103999385
LOC103974142
LOC103995455
LOC103997814
LOC103988504
LOC103987223
LOC103978481
LOC103992213
LOC103972957
LOC103987935
LOC103992690
LOC103995933
LOC103968921
LOC103990423
LOC103999795
LOC103972451
LOC103998990
LOC103993377
LOC103986181
LOC103986608
LOC103983246
LOC103968977
LOC103996984
LOC103972223
LOC103997178
LOC103986057
LOC103982461
LOC103999704
LOC103992170
LOC103989649
LOC103968611
LOC103973161
LOC103992086
LOC103992496
LOC103990849
LOC103975054
LOC103968378
LOC103975027
LOC103992540
LOC103971974
LOC103992310
LOC103990019
LOC103975278
LOC103977229
LOC103991615
LOC103992519
LOC103978505
LOC103992275
LOC103992627
LOC104000318
LOC103969234
LOC103977175
LOC103992133
LOC103978936
LOC103984247
LOC103995679
LOC103975096
LOC103997368
LOC103999445
LOC103997181
LOC103969642
LOC104000458
LOC103970293
LOC103978549
LOC104000196
LOC103973007
LOC103991515
LOC103996200
LOC103978408
LOC103980353
LOC103976855
LOC103989972
LOC103994530
LOC103979080
LOC103984628
LOC103996563
LOC103975164
LOC103981440
LOC104000016
LOC103977424
LOC103995280
LOC103989081
LOC103978994
LOC103998047
LOC103983858
LOC103979811
LOC103993333
LOC103989520
LOC103984066
LOC103999647
LOC103991030
LOC103977207
LOC103984209
LOC103988681
LOC103977190
LOC103987688
LOC103995162
LOC103979760
LOC103972785
LOC103985017
LOC103996869
LOC103979546
LOC103982340
LOC103974217
LOC103984237
LOC103986497
LOC103992727
LOC103970414
LOC103992023
LOC103992433
LOC103986376
LOC103993281
LOC103998361
LOC103982658
LOC103969152
LOC103997204
LOC103996634
LOC103991704
LOC103979711
LOC103982557
LOC103997286
LOC103969204
LOC103991469
LOC103976263
LOC104000185
LOC103997113
LOC103969480
LOC103993528
LOC103997922
LOC103972300
LOC104000187
LOC103971388
LOC103996303
LOC103978033
LOC103989384
LOC103984185
LOC103971944
LOC103975908
LOC103999127
LOC103998782
LOC103973607
LOC103996583
LOC103972093
LOC103987473
LOC103997682
LOC103989406
LOC103982343
LOC103981538
LOC103997675
LOC103995575
LOC103989091
LOC103992743
LOC103975993
LOC104001030
LOC103984200
LOC103974847
LOC103985911
LOC103976012
LOC103991942
LOC103970629
LOC103976375
LOC103992196
LOC103990768
LOC103975709
LOC103979132
LOC103989689
LOC103977103
LOC103983206
LOC103981875
LOC103975374
LOC103994478
LOC103971808
LOC103974976
LOC103986656
LOC103992106
LOC104000009
LOC103994671
LOC103998448
LOC103989540
LOC103968936
LOC103997644
LOC103995567
LOC103999774
LOC103991748
LOC103972282
LOC103996029
LOC103988039
LOC103998589
LOC103981791
LOC103989706
LOC103996704
LOC103990684
LOC103975026
LOC103994672
LOC103986053
LOC103976102
LOC103989579
LOC103994674
LOC103983145
LOC103992986
LOC103973608
LOC103992798
LOC103973385
LOC103997039
LOC103982935
LOC103997467
LOC103974587
LOC103999297
LOC103968707
LOC103981745
LOC103999329
LOC104000872
LOC103971827
LOC103974846
LOC103986336
LOC103968739
LOC103984282
LOC103998933
LOC103976377
LOC103987539
LOC103977443
LOC103970316
LOC103979567
LOC103992644
LOC103998066
LOC103969209
LOC103993575
LOC103998260
LOC103975647
LOC103988469
LOC103991966
LOC103968356
LOC103975634
LOC103978845
LOC103996951
LOC103994005
LOC103994878
LOC103983075
LOC103998403
LOC103983379
LOC103969565
LOC103991592
LOC103998908
LOC103982436
LOC103978167
LOC103996274
LOC103987488
LOC103995862
LOC103988229
LOC103994503
LOC103994906
LOC103985469
LOC103974933
LOC103975791
LOC103970060
LOC103973925
LOC103976374
LOC103975482
LOC103991516
LOC103976440
LOC103983119
LOC103990191
LOC103988407
LOC103992375
LOC103971273
LOC103988743
LOC103993226
LOC103983986
LOC103996822
LOC103972669
LOC103986901
LOC103995332
LOC103984996
LOC103980148
LOC103971078
LOC103975910
LOC103974388
LOC103992536
LOC103994685
LOC103978378
LOC103989656
LOC103969635
LOC103977770
LOC103977104
LOC103981759
LOC103996223
LOC103987834
LOC103970583
LOC103971996
LOC103982473
LOC103984498
LOC103986573
LOC103992069
LOC103972319
LOC103970390
LOC103997540
LOC103977163
LOC103997310
LOC103992187
LOC103990759
LOC103981200
LOC103995303
LOC103977778
LOC103973427
LOC103980637
LOC103995574
LOC103978985
LOC103979428
LOC103989283
LOC103979906
LOC103985241
LOC103982437
LOC103993219
LOC103983920
LOC103991960
LOC103992806
LOC103989628
LOC103994990
LOC103968681
LOC103992167
LOC103993786
LOC103999905
LOC103987768
LOC103999555
LOC103997602
LOC103969811
LOC103991729
LOC103986381
LOC103974037
LOC103986087
LOC103982392
LOC103971401
LOC103986790
LOC103989841
LOC103972000
LOC103982399
LOC103984717
LOC103992107
LOC103995799
LOC103974724
LOC103973555
LOC103989382
LOC103969478
LOC103984773
LOC103984468
LOC103983558
LOC103987630
LOC103988927
LOC103988593
LOC103989913
LOC103975153
LOC103987432
LOC103985511
LOC103970084
LOC103982536
LOC103973880
LOC103974146
LOC103998362
LOC103995831
LOC103978933
LOC103994715
LOC104000931
LOC103972919
LOC103988016
LOC104000137
LOC103972349
LOC103983555
LOC103968499
LOC103988708
LOC103978170
LOC103981365
LOC103991371
LOC103979030
LOC103998358
LOC103987655
LOC103998201
LOC103998875
LOC104000844
LOC103983943
LOC103986721
LOC103969254
LOC103976700
LOC103983883
LOC103974773
LOC103989710
LOC103983598
LOC103986709
LOC103991319
LOC103979557
LOC103993858
LOC103992009
LOC103977472
LOC103991322
LOC103999299
LOC103997884
LOC103977835
LOC103983043
LOC103987503
LOC104000651
LOC103969489
LOC103983455
LOC103986626
LOC103970775
LOC103969564
LOC103993551
LOC104000818
LOC104000155
LOC103978768
LOC103971762
LOC103969972
LOC103996619
LOC103992286
LOC103985513
LOC103985317
LOC103974011
LOC103984756
LOC103995391
LOC103998902
LOC103977534
LOC103995597
LOC103969395
LOC103977734
LOC103968540
LOC103968609
LOC103999102
LOC103984666
LOC103976748
LOC103990047
LOC103979752
LOC103999470
LOC103999797
LOC103996047
LOC103991199
LOC103974634
LOC103977847
LOC103979292
LOC103974412
LOC103979821
LOC103986011
LOC103982699
LOC103977990
LOC103971608
LOC103986711
LOC103978149
LOC103996809
LOC103982217
LOC103979674
LOC104000725
LOC103984658
LOC103997829
LOC103981104
LOC103991410
LOC103994696
LOC103999540
LOC103982338
LOC103973536
LOC103968458
LOC103993560
LOC103983850
LOC103981754
LOC103981359
LOC103983697
LOC103999910
LOC103986274
LOC103991728
LOC103968769
LOC103974335
LOC103995749
LOC103996187
LOC103989568
LOC103996618
LOC103977073
LOC103979167
LOC103992692
LOC103981960
LOC103988703
LOC103977123
LOC103988136
LOC103980631
LOC103998089
LOC103999315
LOC103971348
LOC103985402
LOC103980457
LOC104000348
LOC103998463
LOC103972323
LOC103972434
LOC103983015
LOC103987399
LOC103990822
LOC103985846
LOC103979451
LOC103973847
LOC103969029
LOC103981473
LOC103989449
LOC103999662
LOC103988166
LOC103991479
LOC103999250
LOC103987110
LOC103985615
LOC103988152
LOC103986394
LOC103997723
LOC103971707
LOC103977988
LOC103970588
LOC103994177
LOC103997702
LOC103973321
LOC103980177
LOC103991509
LOC103980293
LOC103996032
LOC103984547
LOC103996663
LOC103986344
LOC103996629
LOC103972408
LOC103979734
LOC103987830
LOC103969135
LOC103994690
LOC103985332
LOC103991618
LOC103990112
LOC103985296
LOC103975393
LOC103979016
LOC103992421
LOC103986009
LOC103979137
LOC103988780
LOC103982809
LOC103975328
LOC103991562
LOC103988609
LOC104000358
LOC103990904
LOC103989066
LOC103992705
LOC103976098
LOC103987690
